# Supplementary material for: (7R,8S,9S,12S)-1-(4-Chloro­benz­yloxy)-13,14-didehydro-12-hy­droxy-2,13-dimeth­oxy-N-methyl­morphinane
Source: Acta Crystallogr Sect E Struct Rep Online. 2011 Aug 27;67(Pt 9):o2480. doi: 10.1107/S160053681103443X (PMC3200812; doi:10.1107/S160053681103443X)
Supplement: Supplementary file 2 [file e-67-o2480-Isup2.hkl]

# 
# h,k,l, Fc-squared, Fo-squared, sigma(Fo-squared) and status flag 
# 
data_I
_shelx_title ' cd211238 in P2(1)2(1)2(1)' 
_shelx_refln_list_code          4 
_shelx_F_calc_maximum      192.77 
_exptl_crystal_F_000       968.00 
_reflns_d_resolution_high  0.8107 
 
loop_ 
 _symmetry_equiv_pos_as_xyz 
 'x, y, z' 
 '-x+1/2, -y, z+1/2' 
 '-x, y+1/2, -z+1/2' 
 'x+1/2, -y+1/2, -z' 
 
_cell_length_a     7.8073 
_cell_length_b     9.7598 
_cell_length_c    31.0434 
_cell_angle_alpha  90.000 
_cell_angle_beta   90.000 
_cell_angle_gamma  90.000 
 
_shelx_F_squared_multiplier     1.000 
 
loop_ 
 _refln_index_h 
 _refln_index_k 
 _refln_index_l 
 _refln_F_squared_calc 
 _refln_F_squared_meas 
 _refln_F_squared_sigma 
 _refln_observed_status 
   2   0   0    29180.76    26701.13   3144.32 o 
   4   0   0     1896.42     1676.33     50.37 o 
   6   0   0       55.68       47.05      4.75 o 
   8   0   0      148.64      154.46     16.87 o 
   1   1   0     9503.11    10039.47    250.41 o 
   2   1   0     7950.53     7871.77    227.79 o 
   3   1   0      401.74      367.52     10.72 o 
   4   1   0      607.01      578.10     16.47 o 
   5   1   0       68.75       68.44      2.98 o 
   6   1   0       43.39       48.25      2.86 o 
   7   1   0      111.94      120.44      9.59 o 
   8   1   0       55.80       69.88      9.00 o 
   9   1   0       27.92       27.26      6.65 o 
   0   2   0     6179.47     2690.44    135.54 o 
   1   2   0     1417.61     1489.62     38.12 o 
   2   2   0     2095.63     2099.95     47.67 o 
   3   2   0     1273.23     1304.78     34.29 o 
   4   2   0       10.20       21.28      3.02 o 
   5   2   0      840.79      921.77     25.50 o 
   6   2   0       12.57       13.34      2.32 o 
   7   2   0       95.14      101.29      5.73 o 
   8   2   0       12.39       14.94      4.67 o 
   9   2   0       10.46       12.76      5.39 o 
   1   3   0       34.98       34.42      1.86 o 
   2   3   0        6.47        3.51      0.98 o 
   3   3   0     1227.15     1271.16     33.05 o 
   4   3   0      119.35      109.11      4.76 o 
   5   3   0        0.38        4.36      1.78 o 
   6   3   0       24.26       23.66      3.23 o 
   7   3   0        1.58        0.89      1.92 o 
   8   3   0       29.87       42.78      6.83 o 
   9   3   0        0.34       -0.25      3.60 o 
   0   4   0     2730.74     3289.75    166.36 o 
   1   4   0      289.07      315.71     12.19 o 
   2   4   0      232.90      233.46      7.66 o 
   3   4   0       64.76       78.48      3.67 o 
   4   4   0      109.75      125.50      5.24 o 
   5   4   0      269.43      291.95      9.95 o 
   6   4   0        1.99        0.76      1.51 o 
   7   4   0        8.58        9.99      2.25 o 
   8   4   0        0.53        0.01      2.68 o 
   9   4   0       12.38       16.38      4.59 o 
   1   5   0      234.59      215.55     21.50 o 
   2   5   0      735.70      879.22     26.61 o 
   3   5   0        0.03        1.98      1.26 o 
   4   5   0        4.59        6.04      1.66 o 
   5   5   0       19.98       20.51      3.14 o 
   6   5   0        1.47        9.95      2.41 o 
   7   5   0        0.32        1.03      2.01 o 
   8   5   0      108.34      103.38      8.89 o 
   0   6   0       13.25       19.99      4.66 o 
   1   6   0       79.37       32.05      3.58 o 
   2   6   0      500.62      550.99     34.54 o 
   3   6   0       93.63       95.30      4.58 o 
   4   6   0      237.68      238.26      8.66 o 
   5   6   0       10.80       16.90      2.63 o 
   6   6   0      132.56      136.76      6.58 o 
   7   6   0       31.38       25.50      5.86 o 
   8   6   0      125.44      114.61     13.00 o 
   1   7   0        2.40        2.66      1.76 o 
   2   7   0      158.48      163.84      8.07 o 
   3   7   0      191.62      175.89      7.14 o 
   4   7   0       61.97       64.13      4.42 o 
   5   7   0        9.08       18.09      2.86 o 
   6   7   0       32.27       43.11      4.31 o 
   7   7   0        4.15        4.33      2.85 o 
   0   8   0        4.40       13.89      5.10 o 
   1   8   0        4.47        3.02      1.97 o 
   2   8   0       13.45       14.84      3.64 o 
   3   8   0       14.70       16.57      2.74 o 
   4   8   0       50.34       66.44      8.78 o 
   5   8   0       40.89       49.55      4.60 o 
   6   8   0       27.46       19.21      3.63 o 
   7   8   0        1.08        3.28      3.05 o 
   1   9   0      320.14      106.46     17.01 o 
   2   9   0        6.75        9.36      3.41 o 
   3   9   0        0.11       -0.06      2.87 o 
   4   9   0       14.21        8.61      5.82 o 
   5   9   0       19.02       16.05      3.37 o 
   6   9   0        1.77        0.62      2.85 o 
   0  10   0       10.13        4.43      4.16 o 
   1  10   0        2.42        1.89      2.92 o 
   2  10   0       16.41       11.91      4.12 o 
   3  10   0       72.12       71.79     17.01 o 
   4  10   0       30.56       19.34      6.46 o 
   5  10   0        1.19       -1.20      4.35 o 
   1  11   0        2.93        2.37      3.38 o 
   2  11   0       30.89       36.88      6.34 o 
   3  11   0        5.62        4.07      3.88 o 
   0  12   0        2.13       -4.70      4.09 o 
   1   0   1     2559.26     2582.34     75.15 o 
   2   0   1      311.74      299.85     18.19 o 
   3   0   1      673.23      659.05     15.82 o 
   4   0   1      441.80      407.77     10.49 o 
   5   0   1        1.78        1.64      1.20 o 
   6   0   1      149.06      141.77      4.93 o 
   7   0   1       23.27       15.81      5.08 o 
   8   0   1       40.03       47.49      7.68 o 
   9   0   1       55.56       72.37      9.84 o 
  -9   1   1        7.01       12.51      5.31 o 
  -8   1   1       22.66       32.79      6.37 o 
  -7   1   1      403.69      411.68     20.11 o 
  -6   1   1        6.91        6.99      1.54 o 
  -5   1   1        6.99        7.09      1.32 o 
  -4   1   1      205.64      203.09      8.09 o 
  -3   1   1     1036.86     1153.82     29.96 o 
  -2   1   1     1713.20     1878.93     39.04 o 
  -1   1   1     7401.35     7525.15    142.75 o 
   0   1   1     6902.01     7229.52    392.45 o 
   1   1   1     7411.55     7766.08    190.14 o 
   2   1   1     1750.32     1892.69     38.96 o 
   3   1   1     1047.54     1126.63     29.99 o 
   4   1   1      206.77      203.53      5.58 o 
   5   1   1        7.35        7.82      1.70 o 
   6   1   1        6.46       10.17      2.18 o 
   7   1   1      402.79      368.51     14.49 o 
   8   1   1       22.29       31.39      9.22 o 
   9   1   1        7.10        7.55      5.67 o 
  -9   2   1        1.45        5.22      4.47 o 
  -8   2   1       94.75      105.83     10.26 o 
  -7   2   1       96.76       96.74      5.46 o 
  -6   2   1      140.98      134.42      6.07 o 
  -5   2   1      141.26      144.44      5.91 o 
  -4   2   1     2371.39     2390.02     62.72 o 
  -3   2   1     1733.09     1712.18     81.30 o 
  -2   2   1     8018.02     8179.60    183.33 o 
  -1   2   1     1069.37     1179.83     29.06 o 
   0   2   1      808.92      988.95     27.68 o 
   1   2   1     1092.17     1191.12     39.18 o 
   2   2   1     7987.44     8261.63    205.06 o 
   3   2   1     1755.98     1807.11     45.21 o 
   4   2   1     2373.00     2498.67     62.93 o 
   5   2   1      144.43      136.92      5.88 o 
   6   2   1      141.74      139.88      6.21 o 
   7   2   1       97.62      102.04      5.63 o 
   8   2   1       94.79       96.91      9.85 o 
   9   2   1        1.41        2.91      4.37 o 
  -9   3   1       10.65        6.89      4.87 o 
  -8   3   1        6.26        7.75      4.58 o 
  -7   3   1       16.34       16.74      2.77 o 
  -6   3   1       19.54       19.95      3.42 o 
  -5   3   1      948.42     1000.09     26.47 o 
  -4   3   1      948.17      943.70     22.77 o 
  -3   3   1     2682.80     2779.75     63.02 o 
  -2   3   1      101.43      101.33      3.82 o 
  -1   3   1     1966.60     2103.79    132.02 o 
   0   3   1     6798.20     7503.95    257.91 o 
   1   3   1     1932.28     2108.68     62.33 o 
   2   3   1      109.31      104.80      2.78 o 
   3   3   1     2679.33     2741.89     70.49 o 
   4   3   1      945.72      933.82     25.57 o 
   5   3   1      955.07      933.99     58.92 o 
   6   3   1       20.61       24.38      2.98 o 
   7   3   1       16.30       15.89      2.75 o 
   8   3   1        6.06        5.98      3.81 o 
   9   3   1       10.64       17.79      5.99 o 
  -9   4   1        5.76        7.34      3.94 o 
  -8   4   1        8.48        5.40      2.88 o 
  -7   4   1       41.47       44.67      4.29 o 
  -6   4   1      131.76      116.20      5.06 o 
  -5   4   1      502.22      433.60     12.24 o 
  -4   4   1      302.23      324.50     10.30 o 
  -3   4   1      575.84      595.22     16.72 o 
  -2   4   1     3230.89     3735.53     92.14 o 
  -1   4   1      559.89      559.57     21.67 o 
   0   4   1      371.79      190.14     12.11 o 
   1   4   1      544.46      551.24     15.29 o 
   2   4   1     3247.82     3569.83    201.03 o 
   3   4   1      581.58      601.98     16.81 o 
   4   4   1      294.55      324.04     10.38 o 
   5   4   1      501.05      455.59     13.88 o 
   6   4   1      130.32      122.81      5.19 o 
   7   4   1       42.10       46.43      3.82 o 
   8   4   1        8.65        9.13      3.26 o 
   9   4   1        5.73        5.27      3.71 o 
  -8   5   1        6.82        8.30      4.40 o 
  -7   5   1       22.50       25.51      3.43 o 
  -6   5   1      204.68      193.93      7.78 o 
  -5   5   1      258.82      252.28      9.09 o 
  -4   5   1       68.32       65.23      3.68 o 
  -3   5   1      301.10      334.44     10.53 o 
  -2   5   1      205.13      231.06      9.00 o 
  -1   5   1      524.19      584.65     22.54 o 
   0   5   1       56.58       32.10      4.76 o 
   1   5   1      519.67      557.07     18.43 o 
   2   5   1      208.38      235.53      8.97 o 
   3   5   1      305.57      344.54     12.28 o 
   4   5   1       67.62       59.13      3.61 o 
   5   5   1      264.68      256.99      9.19 o 
   6   5   1      203.33      175.56      7.64 o 
   7   5   1       22.71       26.89      3.49 o 
   8   5   1        6.95       10.97      3.21 o 
  -8   6   1       28.17       31.68      4.52 o 
  -7   6   1        6.75        8.47      2.82 o 
  -6   6   1       23.70       27.75      3.40 o 
  -5   6   1      102.94       92.73      5.06 o 
  -4   6   1       21.30       19.83      2.59 o 
  -3   6   1        4.89        5.25      1.63 o 
  -2   6   1      112.54      122.57      6.09 o 
  -1   6   1        9.63        6.74      3.32 o 
   0   6   1      210.91      177.55     18.16 o 
   1   6   1       12.14       11.92      1.88 o 
   2   6   1      108.68      124.21      5.37 o 
   3   6   1        4.24        5.12      1.59 o 
   4   6   1       20.90       20.45      2.68 o 
   5   6   1      102.28       94.16      6.19 o 
   6   6   1       23.84       23.12      3.33 o 
   7   6   1        6.95        8.86      2.75 o 
   8   6   1       28.23       30.02      4.50 o 
  -7   7   1       85.74       79.58      5.98 o 
  -6   7   1       25.31       35.17      3.97 o 
  -5   7   1       28.29       26.15      3.28 o 
  -4   7   1       77.38       75.52      4.58 o 
  -3   7   1      142.21      146.10      6.33 o 
  -2   7   1      117.99      125.65     10.77 o 
  -1   7   1       27.11       26.41      3.68 o 
   0   7   1      175.30      215.57     11.05 o 
   1   7   1       26.92       31.60      3.89 o 
   2   7   1      116.05      113.01      5.97 o 
   3   7   1      147.36      155.24      6.54 o 
   4   7   1       78.42       84.15      4.70 o 
   5   7   1       28.56       24.16      3.12 o 
   6   7   1       24.97       31.73      3.83 o 
   7   7   1       85.95       78.91      6.09 o 
  -7   8   1        6.96        5.35      2.94 o 
  -6   8   1       19.52       16.39      3.27 o 
  -5   8   1       45.60       45.35      4.45 o 
  -4   8   1      184.11      160.15     20.25 o 
  -3   8   1      635.44      664.48     40.45 o 
  -2   8   1       81.18       74.81      6.27 o 
   0   8   1       16.09        7.69      9.98 o 
   1   8   1      116.51       78.30     10.50 o 
   2   8   1       79.32       56.67      5.95 o 
   3   8   1      633.76      663.02     19.95 o 
   4   8   1      183.96      148.38     20.66 o 
   5   8   1       46.00       44.90      4.31 o 
   6   8   1       19.82       16.31      3.35 o 
   7   8   1        6.81        4.60      3.14 o 
  -6   9   1        0.50       -1.53      2.73 o 
  -5   9   1       10.32        4.48      3.82 o 
  -4   9   1       56.70       34.44      7.36 o 
  -3   9   1        4.08        2.85      3.57 o 
  -2   9   1      105.66       94.34      8.12 o 
  -1   9   1       61.88       48.30      8.42 o 
   0   9   1       31.50        9.48      6.47 o 
   1   9   1       62.55       61.45      8.55 o 
   2   9   1      103.82       75.47     16.82 o 
   3   9   1        4.12        3.21      3.08 o 
   4   9   1       56.51       49.64      4.54 o 
   5   9   1       10.47        7.58      3.02 o 
   6   9   1        0.50        0.10      2.89 o 
  -5  10   1        9.02        9.90      5.12 o 
  -4  10   1       61.19       45.02      7.14 o 
  -3  10   1        9.56        6.53      4.06 o 
  -2  10   1       10.80        3.13      3.15 o 
  -1  10   1       60.56       44.37     19.86 o 
   0  10   1        0.04       -1.60      2.39 o 
   1  10   1       59.20       61.99     16.50 o 
   2  10   1       10.60        8.62      3.61 o 
   3  10   1        9.39       10.15      4.27 o 
   4  10   1       60.57       45.02     10.82 o 
   5  10   1        8.97       10.15      5.02 o 
  -3  11   1        3.49        3.50      3.76 o 
  -2  11   1       23.13       17.04      6.94 o 
  -1  11   1        0.89        4.99      3.67 o 
   0  11   1        1.94        2.27      2.96 o 
   1  11   1        0.90       -0.20      2.99 o 
   2  11   1       23.45       25.51      6.00 o 
   3  11   1        3.53       -0.16      3.61 o 
   0  12   1        3.57       -2.29      2.71 o 
   1   0   2      670.95      504.90     30.44 o 
   2   0   2    18022.10    16925.72    810.34 o 
   3   0   2      377.24      413.12     14.68 o 
   4   0   2      117.68      128.43      3.93 o 
   5   0   2       10.50       13.60      1.54 o 
   6   0   2      860.17      918.94     22.90 o 
   7   0   2      264.87      259.91     21.73 o 
   8   0   2       26.09       36.85      6.98 o 
   9   0   2       10.02       15.67      5.79 o 
  -9   1   2       25.40       39.08      7.92 o 
  -8   1   2       31.60       23.86      5.83 o 
  -7   1   2      176.44      203.33     12.69 o 
  -6   1   2      263.39      280.44      7.81 o 
  -5   1   2      542.56      593.90     13.83 o 
  -4   1   2      725.94      751.40     20.64 o 
  -3   1   2      785.73      760.79     18.28 o 
  -2   1   2      485.25      507.65     11.98 o 
  -1   1   2     5100.32     5091.00     95.57 o 
   0   1   2       12.65       14.34      0.87 o 
   1   1   2     5105.88     5066.73     95.22 o 
   2   1   2      487.70      505.02     10.91 o 
   3   1   2      802.60      789.45     16.74 o 
   4   1   2      718.32      741.01     18.15 o 
   5   1   2      528.12      578.03     13.71 o 
   6   1   2      261.88      284.29      9.96 o 
   7   1   2      175.44      181.40      8.10 o 
   8   1   2       31.74       36.81      7.50 o 
   9   1   2       25.53       25.97      6.33 o 
  -9   2   2        8.72        6.92      4.83 o 
  -8   2   2       29.95       27.57      5.87 o 
  -7   2   2        0.22        4.76      3.51 o 
  -6   2   2       23.14       27.79      2.30 o 
  -5   2   2       52.50       50.20      3.37 o 
  -4   2   2      626.72      636.83     21.54 o 
  -3   2   2     1626.06     1705.36     38.95 o 
  -2   2   2     2521.78     2482.63     47.40 o 
  -1   2   2    11919.45    12622.47    250.28 o 
   0   2   2     2251.85     2349.73    138.87 o 
   1   2   2    11939.80    12226.26    266.86 o 
   2   2   2     2500.32     2520.74     55.86 o 
   3   2   2     1629.73     1706.53     35.43 o 
   4   2   2      634.20      654.81     15.57 o 
   5   2   2       54.27       46.86      2.54 o 
   6   2   2       23.66       27.33      3.10 o 
   7   2   2        0.32        1.50      2.11 o 
   8   2   2       30.12       36.77      6.38 o 
   9   2   2        8.81       11.36      5.08 o 
  -9   3   2        0.15        1.19      3.83 o 
  -8   3   2        7.52        8.99      4.20 o 
  -7   3   2       12.48       12.69      2.77 o 
  -6   3   2      155.44      162.44      6.81 o 
  -5   3   2      326.86      336.67     10.73 o 
  -4   3   2      937.60      979.03     23.56 o 
  -3   3   2      134.99      139.31      4.49 o 
  -2   3   2      639.31      729.10     15.95 o 
  -1   3   2     2990.97     3280.80     73.72 o 
   0   3   2     2691.22     2785.58     88.11 o 
   1   3   2     2987.30     3389.22     68.12 o 
   2   3   2      618.99      689.00     15.20 o 
   3   3   2      133.12      129.47      5.07 o 
   4   3   2      936.95      971.91     26.54 o 
   5   3   2      333.94      324.67     13.12 o 
   6   3   2      155.79      163.20      7.04 o 
   7   3   2       12.50       11.07      2.57 o 
   8   3   2        7.65        2.04      3.43 o 
   9   3   2        0.15       -1.68      3.68 o 
  -9   4   2        5.09        6.27      3.87 o 
  -8   4   2        0.28        1.22      2.75 o 
  -7   4   2      102.37       90.51      4.76 o 
  -6   4   2      164.21      152.86      5.89 o 
  -5   4   2      384.61      377.26     10.77 o 
  -4   4   2       86.68       90.17      4.24 o 
  -3   4   2       41.69       39.30      2.69 o 
  -2   4   2      604.64      735.99     28.12 o 
  -1   4   2      266.68      222.28     14.79 o 
   0   4   2       89.71       93.71      4.19 o 
   1   4   2      252.34      263.17     19.03 o 
   2   4   2      617.21      724.15     15.82 o 
   3   4   2       41.65       36.76      2.75 o 
   4   4   2       85.62       87.27      4.31 o 
   5   4   2      383.97      380.17     12.24 o 
   6   4   2      161.59      155.10      6.77 o 
   7   4   2      103.62       90.23      4.91 o 
   8   4   2        0.27        1.80      2.33 o 
   9   4   2        5.18        3.13      3.62 o 
  -8   5   2       22.79       16.83      5.16 o 
  -7   5   2       79.19       78.38      5.23 o 
  -6   5   2      252.66      222.66      8.62 o 
  -5   5   2      170.32      182.26      7.19 o 
  -4   5   2      134.44      131.76      5.63 o 
  -3   5   2      145.94      121.15      9.31 o 
  -2   5   2      595.38      646.54     18.06 o 
  -1   5   2      222.17      197.32     25.27 o 
   0   5   2      398.58      439.01     22.79 o 
   1   5   2      222.45      224.65     11.12 o 
   2   5   2      581.35      643.85     20.92 o 
   3   5   2      140.40      116.91      5.06 o 
   4   5   2      136.26      148.72      5.94 o 
   5   5   2      172.35      184.88      7.40 o 
   6   5   2      250.89      225.21      8.82 o 
   7   5   2       78.54       67.18      5.57 o 
   8   5   2       22.60       24.32      4.42 o 
  -8   6   2        0.26        1.93      2.94 o 
  -7   6   2       17.96       17.06      3.13 o 
  -6   6   2      212.28      209.51      8.42 o 
  -5   6   2       50.09       43.03      3.72 o 
  -4   6   2      187.41      172.57      6.87 o 
  -3   6   2      222.74      219.71      9.31 o 
  -2   6   2      133.70      147.75     11.64 o 
  -1   6   2       63.72       59.81      4.76 o 
   0   6   2       52.53       77.95      7.65 o 
   1   6   2       61.22       55.11      5.93 o 
   2   6   2      131.16      144.45      6.72 o 
   3   6   2      217.99      200.42      7.91 o 
   4   6   2      184.67      186.20      7.21 o 
   5   6   2       48.85       49.10      4.36 o 
   6   6   2      210.05      202.90      8.49 o 
   7   6   2       17.76       14.00      4.07 o 
   8   6   2        0.27        3.05      3.07 o 
  -7   7   2       12.70       13.45      3.29 o 
  -6   7   2        2.27        3.88      2.41 o 
  -5   7   2       25.74       26.93      3.31 o 
  -4   7   2      143.15      144.48      6.49 o 
  -3   7   2      439.44      424.07     15.59 o 
  -2   7   2      322.94      320.89     19.50 o 
  -1   7   2       36.44       27.44      7.85 o 
   0   7   2       12.02       11.28      2.74 o 
   1   7   2       36.12       27.22      3.92 o 
   2   7   2      324.30      347.16     13.48 o 
   3   7   2      441.71      425.87     13.59 o 
   4   7   2      143.24      153.69      7.47 o 
   5   7   2       25.62       28.14      3.44 o 
   6   7   2        2.12        2.25      2.36 o 
   7   7   2       12.89       16.61      3.52 o 
  -7   8   2       10.96       12.42      3.57 o 
  -6   8   2        2.95        2.87      2.61 o 
  -5   8   2        0.92        3.59      2.22 o 
  -4   8   2       47.13       30.17     13.03 o 
  -3   8   2       20.40       12.66     10.28 o 
  -2   8   2      497.96      475.21     32.67 o 
  -1   8   2      120.61      115.87      7.56 o 
   0   8   2      105.24       58.86      8.15 o 
   1   8   2      121.89      128.30     12.54 o 
   2   8   2      500.35      485.79     25.36 o 
   3   8   2       20.35       23.64      4.88 o 
   4   8   2       46.92       36.03      3.89 o 
   5   8   2        0.91        2.19      2.34 o 
   6   8   2        2.98        3.66      2.72 o 
   7   8   2       10.91       12.24      3.55 o 
  -6   9   2       22.98       14.92     10.48 o 
  -5   9   2        9.50       10.56      4.20 o 
  -4   9   2       18.75       12.82      6.09 o 
  -3   9   2       50.72       37.73      5.59 o 
  -2   9   2       16.77       11.74      3.58 o 
  -1   9   2       56.49       27.94      8.12 o 
   0   9   2        8.57       -0.06      2.39 o 
   1   9   2       57.20       51.94     13.18 o 
   2   9   2       16.93       13.36      6.34 o 
   3   9   2       50.98       37.57      6.11 o 
   4   9   2       18.86       29.35      3.81 o 
   5   9   2        9.48        5.57      2.92 o 
   6   9   2       22.72       23.46      4.18 o 
  -5  10   2       14.86        8.37      6.04 o 
  -4  10   2        5.22        3.87      3.71 o 
  -3  10   2       26.47       23.34      5.23 o 
  -2  10   2       15.71       14.37      4.16 o 
  -1  10   2        9.55        5.58      3.44 o 
   0  10   2        3.70       -1.89      2.21 o 
   1  10   2        9.91        8.18      3.42 o 
   2  10   2       15.84       12.07      3.80 o 
   3  10   2       27.00       28.25      5.61 o 
   4  10   2        5.41       -0.30      3.85 o 
   5  10   2       14.76       14.58      3.67 o 
  -3  11   2       11.86       12.93      4.85 o 
  -2  11   2       30.82       18.83      5.25 o 
  -1  11   2       18.67        6.83      3.96 o 
   0  11   2       78.49       45.62      5.81 o 
   1  11   2       18.52       14.55      4.36 o 
   2  11   2       30.58       20.83      6.14 o 
   3  11   2       11.67       11.35      4.92 o 
   0  12   2        0.01       -1.33      2.81 o 
   1   0   3      114.44      103.14      6.71 o 
   2   0   3     7827.98     7369.12    427.35 o 
   3   0   3      303.75      321.80     12.24 o 
   4   0   3      152.56      139.83      4.12 o 
   5   0   3      173.96      174.53      5.56 o 
   6   0   3       37.07       45.04      6.87 o 
   7   0   3      135.14      145.03     13.52 o 
   8   0   3       15.29       28.89      6.22 o 
   9   0   3        4.42        6.32      4.78 o 
  -9   1   3       11.57       16.12      5.63 o 
  -8   1   3       85.46       89.12     25.32 o 
  -7   1   3      396.68      460.09     22.17 o 
  -6   1   3       19.37       26.03      3.32 o 
  -5   1   3      154.60      169.38      6.30 o 
  -4   1   3      172.96      163.97      5.88 o 
  -3   1   3      803.36      844.63     18.23 o 
  -2   1   3      189.79      176.91      5.74 o 
  -1   1   3     4124.92     4412.54     87.53 o 
   0   1   3    37160.37    33264.84    811.45 o 
   1   1   3     4106.33     4201.26     98.15 o 
   2   1   3      193.87      181.90      3.66 o 
   3   1   3      807.84      844.71     15.65 o 
   4   1   3      175.82      160.47      3.84 o 
   5   1   3      152.14      163.30      4.96 o 
   6   1   3       19.54       25.50      3.12 o 
   7   1   3      398.61      437.81     14.77 o 
   8   1   3       85.46      108.74     10.54 o 
   9   1   3       11.52       14.35     10.75 o 
  -9   2   3        3.73        7.75      5.00 o 
  -8   2   3       84.29       94.37      9.86 o 
  -7   2   3       49.24       51.21      7.03 o 
  -6   2   3      681.37      671.90     25.18 o 
  -5   2   3      149.40      139.45      8.37 o 
  -4   2   3      495.15      511.34     25.80 o 
  -3   2   3      483.00      443.45     10.32 o 
  -2   2   3     1188.15     1153.88     22.36 o 
  -1   2   3    12259.28    12418.69    430.90 o 
   0   2   3      344.91      377.53     16.51 o 
   1   2   3    12337.52    12430.21    232.46 o 
   2   2   3     1168.04     1157.47     21.99 o 
   3   2   3      493.26      458.64      8.57 o 
   4   2   3      492.58      500.26      9.77 o 
   5   2   3      150.99      132.27      6.62 o 
   6   2   3      680.17      640.77     19.58 o 
   7   2   3       49.14       48.14      4.32 o 
   8   2   3       84.14       85.86      9.26 o 
   9   2   3        3.80        4.82      4.29 o 
  -9   3   3        9.95       12.70      5.38 o 
  -8   3   3       13.67       15.93      5.11 o 
  -7   3   3       48.82       55.77      7.08 o 
  -6   3   3       75.33       75.37      5.48 o 
  -5   3   3       71.14       66.90      3.89 o 
  -4   3   3      432.51      454.98     11.97 o 
  -3   3   3     2106.81     2203.38     42.21 o 
  -2   3   3     2010.52     2091.46     43.99 o 
  -1   3   3      266.66      270.28     17.27 o 
   0   3   3     1394.21     1561.37     50.30 o 
   1   3   3      244.90      254.70      6.64 o 
   2   3   3     2024.13     2151.62     37.71 o 
   3   3   3     2090.73     2179.58     56.30 o 
   4   3   3      432.20      453.09     13.66 o 
   5   3   3       69.52       68.79      4.12 o 
   6   3   3       73.83       77.52      6.85 o 
   7   3   3       49.47       57.36      4.61 o 
   8   3   3       13.72       18.07      3.41 o 
   9   3   3       10.03       10.13      4.93 o 
  -9   4   3        1.91        5.51      3.85 o 
  -8   4   3       15.82       22.36      4.24 o 
  -7   4   3       76.01       77.96      4.57 o 
  -6   4   3       63.91       71.51      4.04 o 
  -5   4   3      283.32      269.91      8.26 o 
  -4   4   3      578.63      578.47     16.41 o 
  -3   4   3     1332.38     1389.22     36.83 o 
  -2   4   3     2833.16     3249.49     67.18 o 
  -1   4   3      868.22      926.83     28.60 o 
   0   4   3     5501.72     6348.13    175.32 o 
   1   4   3      873.98      969.13     26.08 o 
   2   4   3     2869.07     3219.02     69.69 o 
   3   4   3     1356.59     1428.12     37.13 o 
   4   4   3      580.40      568.74     16.65 o 
   5   4   3      278.91      261.87      9.31 o 
   6   4   3       64.98       59.86      4.45 o 
   7   4   3       76.02       74.85      5.05 o 
   8   4   3       15.59       17.30      3.42 o 
   9   4   3        1.89        1.58      3.66 o 
  -8   5   3       26.03       26.19      5.52 o 
  -7   5   3       66.45       57.06      4.60 o 
  -6   5   3      293.09      275.19     10.04 o 
  -5   5   3       67.23       65.52      4.07 o 
  -4   5   3       15.79       12.69      2.08 o 
  -3   5   3       61.63       61.71      3.44 o 
  -2   5   3       78.35       65.57      3.37 o 
  -1   5   3      276.71      339.81     19.92 o 
   0   5   3      500.61      653.24     25.49 o 
   1   5   3      284.97      331.12     11.72 o 
   2   5   3       76.34       75.33      2.82 o 
   3   5   3       61.02       66.45      3.58 o 
   4   5   3       14.87       12.14      2.02 o 
   5   5   3       67.76       61.99      4.17 o 
   6   5   3      296.31      275.19     10.21 o 
   7   5   3       66.20       62.01      4.91 o 
   8   5   3       25.92       22.67      3.87 o 
  -8   6   3       16.33       12.96      4.80 o 
  -7   6   3       49.15       37.93      4.53 o 
  -6   6   3       30.45       38.52      3.85 o 
  -5   6   3       76.69       89.75      6.68 o 
  -4   6   3       89.78       97.35      4.76 o 
  -3   6   3       84.43       76.40      4.12 o 
  -2   6   3      154.19      177.57     12.91 o 
   2   6   3      154.29      167.86      5.80 o 
   3   6   3       86.61       86.35      5.03 o 
   4   6   3       89.95       94.57      4.94 o 
   5   6   3       76.27       81.91      4.86 o 
   6   6   3       29.55       31.10      3.72 o 
   7   6   3       49.22       47.54      4.65 o 
   8   6   3       16.07       15.28      3.77 o 
  -7   7   3       16.88       13.11      3.26 o 
  -6   7   3        6.40        5.63      2.44 o 
  -5   7   3       55.91       61.68      4.58 o 
  -4   7   3      185.96      190.49     11.67 o 
  -3   7   3       13.49       13.32      4.63 o 
  -2   7   3       68.68       54.94      6.94 o 
  -1   7   3       92.78       87.91      8.39 o 
   0   7   3       18.78       22.85      4.48 o 
   1   7   3       92.42       90.66      4.99 o 
   2   7   3       69.04       69.78      3.96 o 
   3   7   3       13.59       15.35      2.49 o 
   4   7   3      181.74      190.50      7.78 o 
   5   7   3       55.41       59.29      4.67 o 
   6   7   3        6.53        8.69      2.77 o 
   7   7   3       16.82       13.25      3.58 o 
  -7   8   3        4.78        4.41      2.94 o 
  -6   8   3        5.66        7.97      2.87 o 
  -5   8   3      125.25      121.05     12.65 o 
  -4   8   3       74.35       89.25     10.40 o 
  -3   8   3      195.80      211.98     16.90 o 
  -2   8   3      143.88      119.92      9.91 o 
  -1   8   3       62.61       50.84      5.21 o 
   0   8   3      100.67      122.09     11.50 o 
   1   8   3       62.92       53.65     11.45 o 
   2   8   3      140.92      138.91      6.16 o 
   3   8   3      195.68      205.12      9.16 o 
   4   8   3       74.55       80.86     11.43 o 
   5   8   3      125.78      116.76      6.39 o 
   6   8   3        5.67       11.33      3.32 o 
   7   8   3        4.79        2.91      3.26 o 
  -6   9   3       20.80        8.89      4.68 o 
  -5   9   3        3.82        3.06      3.78 o 
  -4   9   3       22.91       15.56     11.02 o 
  -3   9   3        9.45       10.18      4.63 o 
  -2   9   3       17.06       13.93      7.13 o 
  -1   9   3       53.44       51.10      5.87 o 
   0   9   3        7.59        4.39      3.11 o 
   1   9   3       54.50       57.33     11.76 o 
   2   9   3       17.87       18.69     11.45 o 
   3   9   3        9.68       14.19      2.68 o 
   4   9   3       22.58       24.06      3.68 o 
   5   9   3        3.77        4.03      2.87 o 
   6   9   3       20.56       19.86      4.12 o 
  -5  10   3       11.21       10.98      4.54 o 
  -4  10   3       12.16        3.15      6.14 o 
  -3  10   3        7.89        9.00      6.09 o 
  -2  10   3       18.91       14.18      6.24 o 
  -1  10   3       27.33       23.67      4.75 o 
   0  10   3        2.65       -0.46      2.08 o 
   1  10   3       27.32       28.79      5.95 o 
   2  10   3       18.37       14.86      4.17 o 
   3  10   3        8.04        7.88      3.88 o 
   4  10   3       12.19        9.99      3.00 o 
   5  10   3       11.29        8.07      3.54 o 
  -3  11   3        8.24        7.01      4.55 o 
  -2  11   3        9.58        7.23      4.39 o 
  -1  11   3        2.01       -0.16      3.17 o 
   0  11   3       44.96       14.55      4.73 o 
   1  11   3        2.02        2.51      3.54 o 
   2  11   3        9.83        8.60      4.17 o 
   3  11   3        8.11        4.09      3.98 o 
   0  12   3        9.37        0.91      3.30 o 
   0   0   4      205.77      167.61      6.51 o 
   1   0   4     6123.16     6330.94    139.24 o 
   2   0   4       69.24       71.13      2.40 o 
   3   0   4       85.08       61.21      4.78 o 
   4   0   4      114.08       95.33      3.42 o 
   5   0   4      207.74      190.18      5.50 o 
   6   0   4       14.27       14.60      2.83 o 
   7   0   4      711.13      742.25     34.03 o 
   8   0   4       42.66       51.00      9.88 o 
   9   0   4        0.43        2.50      4.30 o 
  -9   1   4        7.25       15.65      5.82 o 
  -8   1   4      320.45      343.03     27.30 o 
  -7   1   4       40.90       47.83      7.03 o 
  -6   1   4      402.69      407.34     10.52 o 
  -5   1   4      259.54      257.81     10.56 o 
  -4   1   4      258.27      264.42      7.51 o 
  -3   1   4     1496.92     1588.72     36.27 o 
  -2   1   4     6476.24     6613.73    146.39 o 
  -1   1   4     5823.59     5953.26    212.07 o 
   0   1   4      234.18      250.73      9.79 o 
   1   1   4     5878.83     6133.10    133.13 o 
   2   1   4     6472.15     6545.84    115.48 o 
   3   1   4     1527.62     1607.23     25.52 o 
   4   1   4      265.89      282.97      5.93 o 
   5   1   4      257.83      259.23      6.95 o 
   6   1   4      407.00      411.54     13.46 o 
   7   1   4       40.87       41.27      4.22 o 
   8   1   4      320.82      361.15     19.72 o 
   9   1   4        7.19        4.56      4.67 o 
  -9   2   4        4.61        8.98      5.90 o 
  -8   2   4       35.14       38.43     10.65 o 
  -7   2   4       92.44      104.50      8.62 o 
  -6   2   4      136.86      132.18     10.93 o 
  -5   2   4      587.90      552.88     25.77 o 
  -4   2   4      486.97      464.71     11.89 o 
  -3   2   4      910.48      951.14     22.30 o 
  -2   2   4     1349.10     1389.95     26.51 o 
  -1   2   4       41.28       35.83      1.90 o 
   0   2   4      884.31      951.95     21.53 o 
   1   2   4       33.02       27.00      2.19 o 
   2   2   4     1321.03     1354.90     26.15 o 
   3   2   4      905.87      954.12     17.35 o 
   4   2   4      480.54      462.39      9.05 o 
   5   2   4      593.84      589.09     18.78 o 
   6   2   4      139.03      128.46      6.14 o 
   7   2   4       90.95       89.35      5.53 o 
   8   2   4       35.56       42.17      6.86 o 
   9   2   4        4.56        6.93      4.65 o 
  -9   3   4       12.20       12.87      5.69 o 
  -8   3   4       16.07       20.63      5.32 o 
  -7   3   4       83.47      102.58      8.37 o 
  -6   3   4      111.30      112.96      5.46 o 
  -5   3   4      339.02      310.67      9.10 o 
  -4   3   4      675.86      696.30     14.67 o 
  -3   3   4      613.98      639.95     13.19 o 
  -2   3   4     1949.95     2123.73     43.76 o 
  -1   3   4      209.69      196.09     11.96 o 
   0   3   4        3.85        2.94      0.62 o 
   1   3   4      219.42      208.24      4.57 o 
   2   3   4     1915.21     2108.84     37.52 o 
   3   3   4      609.42      635.64     15.20 o 
   4   3   4      682.81      703.32     19.82 o 
   5   3   4      342.61      317.46      9.53 o 
   6   3   4      113.01      117.99      5.78 o 
   7   3   4       83.56       92.45      5.64 o 
   8   3   4       15.98       19.03      3.41 o 
   9   3   4       12.19       17.13      5.43 o 
  -9   4   4        3.16        3.77      3.75 o 
  -8   4   4       42.64       37.19      5.12 o 
  -7   4   4        4.29        2.47      1.90 o 
  -6   4   4       34.31       33.40      2.94 o 
  -5   4   4      338.77      323.34     13.51 o 
  -4   4   4      104.04      105.63      4.57 o 
  -3   4   4      243.95      268.05      6.97 o 
  -2   4   4      885.81     1033.30     22.14 o 
  -1   4   4      585.35      624.39     21.89 o 
   0   4   4       25.10       42.92      2.03 o 
   1   4   4      577.61      625.62     17.25 o 
   2   4   4      864.17     1008.49     19.98 o 
   3   4   4      246.13      265.91      6.52 o 
   4   4   4       99.41      103.07      4.82 o 
   5   4   4      337.90      306.18     10.58 o 
   6   4   4       33.11       34.16      5.58 o 
   7   4   4        4.20        0.16      2.70 o 
   8   4   4       42.35       36.83      5.07 o 
   9   4   4        3.18        1.69      4.61 o 
  -8   5   4       15.43       17.14      5.15 o 
  -7   5   4       36.85       46.20      4.16 o 
  -6   5   4        9.00       10.38      2.35 o 
  -5   5   4      271.63      253.63     10.92 o 
  -4   5   4       95.40       82.83      4.21 o 
  -3   5   4       51.39       46.14      3.88 o 
  -2   5   4       71.04       89.78     10.15 o 
  -1   5   4     1426.89     1606.39     49.05 o 
   0   5   4       66.46      105.32      3.70 o 
   1   5   4     1439.42     1670.99     57.62 o 
   2   5   4       66.36       93.18      5.12 o 
   3   5   4       49.64       44.29      3.27 o 
   4   5   4       97.12       97.09      4.68 o 
   5   5   4      271.98      246.48      9.18 o 
   6   5   4        9.19       12.33      2.58 o 
   7   5   4       36.84       46.31      4.52 o 
   8   5   4       15.52       19.10      3.72 o 
  -8   6   4       22.07       23.37      5.64 o 
  -7   6   4       15.03       12.37      3.86 o 
  -6   6   4       30.36       35.27      3.72 o 
  -5   6   4       11.43        8.25      2.14 o 
  -4   6   4       13.90       12.90      2.20 o 
  -3   6   4       22.87       26.16      5.53 o 
  -2   6   4      353.28      371.47     22.30 o 
  -1   6   4      687.57      725.70     42.80 o 
   0   6   4      631.80      732.30     29.83 o 
   1   6   4      693.70      812.07     28.01 o 
   2   6   4      347.93      354.50      8.85 o 
   3   6   4       24.60       27.76      3.43 o 
   4   6   4       14.87       14.60      2.42 o 
   5   6   4       11.02       11.52      2.40 o 
   6   6   4       29.90       37.30      4.05 o 
   7   6   4       15.02       13.47      3.17 o 
   8   6   4       22.15       20.45      4.08 o 
  -7   7   4       27.52       31.30      4.18 o 
  -6   7   4       98.49       97.22      5.73 o 
  -5   7   4       32.09       29.62      3.37 o 
  -4   7   4       59.95       54.66      9.37 o 
  -3   7   4      104.01      104.78     10.23 o 
  -2   7   4        3.50        2.17      2.07 o 
   0   7   4        5.87        2.79      2.80 o 
   1   7   4      394.01      194.57     14.59 o 
   2   7   4        4.37        3.01      1.59 o 
   3   7   4      102.44       96.35      7.59 o 
   4   7   4       59.53       70.92      4.65 o 
   5   7   4       32.06       29.42      3.60 o 
   6   7   4       99.39       96.70      6.22 o 
   7   7   4       27.24       25.23      4.23 o 
  -7   8   4        4.97        2.22      4.55 o 
  -6   8   4        9.14        9.52      4.29 o 
  -5   8   4       99.70       78.08     10.93 o 
  -4   8   4       78.73       65.04      9.36 o 
  -3   8   4      229.89      244.98     19.05 o 
  -2   8   4      484.22      492.75     30.86 o 
   2   8   4      479.30      506.53     18.01 o 
   3   8   4      226.63      257.79     10.96 o 
   4   8   4       78.03       61.09      8.07 o 
   5   8   4       99.47       97.17      5.99 o 
   6   8   4        9.39       10.71      3.34 o 
   7   8   4        4.93        4.20      3.34 o 
  -6   9   4        3.90        3.27      3.99 o 
  -5   9   4       29.68       40.12      8.72 o 
  -4   9   4       31.59       20.16      4.67 o 
  -3   9   4       44.41       33.51      6.73 o 
  -2   9   4       95.55       98.34     10.43 o 
  -1   9   4       70.95       66.09     10.13 o 
   0   9   4       11.40        4.91      5.28 o 
   1   9   4       71.52       72.18      8.42 o 
   2   9   4       97.05       87.17     20.46 o 
   3   9   4       44.88       38.14      3.89 o 
   4   9   4       31.69       23.59      3.65 o 
   5   9   4       30.01       31.10      5.71 o 
   6   9   4        3.92        6.13      3.36 o 
  -5  10   4        7.47        5.65      5.30 o 
  -4  10   4        8.67        6.27      4.56 o 
  -3  10   4      116.57      118.06     13.55 o 
  -2  10   4        0.37        2.79      3.26 o 
  -1  10   4       55.32       37.67     10.05 o 
   0  10   4        3.46       -0.89      2.72 o 
   1  10   4       55.02       32.51     23.41 o 
   2  10   4        0.35       -0.99      2.69 o 
   3  10   4      116.84      124.69      9.46 o 
   4  10   4        8.78        5.60      2.73 o 
   5  10   4        7.41        2.51      3.03 o 
  -3  11   4       19.73       16.96     16.82 o 
  -2  11   4       20.51       11.21     12.85 o 
  -1  11   4       11.84        2.18      5.55 o 
   0  11   4       36.28       23.65     16.97 o 
   1  11   4       12.03        8.32      4.09 o 
   2  11   4       20.46       20.47      8.03 o 
   3  11   4       19.80       20.96      5.27 o 
   1   0   5     3770.93     3893.02     86.17 o 
   2   0   5     8204.06     8353.55    155.65 o 
   3   0   5      374.39      340.04      8.49 o 
   4   0   5      725.10      568.47     32.03 o 
   5   0   5       23.80       21.20      1.68 o 
   6   0   5      223.22      215.86      8.40 o 
   7   0   5      154.23      154.97     11.42 o 
   8   0   5        0.19        5.37      4.25 o 
   9   0   5        1.19        2.89      4.37 o 
  -9   1   5       18.07       17.99      5.87 o 
  -8   1   5        5.61        3.73      4.31 o 
  -7   1   5       29.84       33.53      3.94 o 
  -6   1   5       37.66       33.73      3.43 o 
  -5   1   5      197.88      202.43      6.06 o 
  -4   1   5       89.84       87.33      3.04 o 
  -3   1   5      947.40      994.06     23.15 o 
  -2   1   5     3180.14     3393.27     75.66 o 
  -1   1   5    19260.94    18968.88    409.46 o 
   0   1   5     1858.01      830.31     42.09 o 
   1   1   5    19272.57    18622.98    348.45 o 
   2   1   5     3250.43     3345.20     99.30 o 
   3   1   5      955.74     1003.93     19.32 o 
   4   1   5       89.48       84.31      2.11 o 
   5   1   5      195.01      192.98      5.65 o 
   6   1   5       36.31       37.83      3.61 o 
   7   1   5       29.57       31.78      3.65 o 
   8   1   5        5.67       11.91      4.93 o 
   9   1   5       18.11       12.06      5.39 o 
  -9   2   5       12.92       12.69      5.33 o 
  -8   2   5       69.80       83.21      9.26 o 
  -7   2   5      120.80      115.55     13.18 o 
  -6   2   5       60.25       71.41      4.21 o 
  -5   2   5      286.32      304.61      8.74 o 
  -4   2   5       69.69       66.82      2.67 o 
  -3   2   5      123.56      108.02      3.51 o 
  -2   2   5       87.83       82.50      2.26 o 
  -1   2   5       25.24       17.78      1.84 o 
   0   2   5        7.83        6.23      1.18 o 
   1   2   5       23.65       22.33      6.99 o 
   2   2   5       78.35       74.17      2.05 o 
   3   2   5      129.76      121.20      2.77 o 
   4   2   5       62.32       55.78      1.58 o 
   5   2   5      282.89      298.84     10.77 o 
   6   2   5       60.95       64.80      4.52 o 
   7   2   5      119.96      132.63      6.56 o 
   8   2   5       69.76       68.60      5.66 o 
   9   2   5       12.96       17.86      5.63 o 
  -9   3   5       26.36       29.31      5.54 o 
  -8   3   5       16.11       17.90      5.08 o 
  -7   3   5      176.92      177.91     11.44 o 
  -6   3   5      265.97      271.85      9.48 o 
  -5   3   5      208.65      218.97      7.10 o 
  -4   3   5      688.80      746.02     15.46 o 
  -3   3   5       61.32       58.93      2.27 o 
  -2   3   5     2229.20     2344.97     79.59 o 
  -1   3   5      997.74     1037.81     33.25 o 
   0   3   5      830.53      863.11     35.99 o 
   1   3   5     1000.13     1071.58     24.52 o 
   2   3   5     2262.45     2456.05     43.09 o 
   3   3   5       56.60       58.32      1.74 o 
   4   3   5      685.88      732.18     24.22 o 
   5   3   5      212.45      212.78     14.66 o 
   6   3   5      263.63      253.84      9.67 o 
   7   3   5      177.88      163.40      7.58 o 
   8   3   5       15.89       15.28      3.24 o 
   9   3   5       26.41       30.42      6.62 o 
  -8   4   5       36.40       44.99      5.52 o 
  -7   4   5        6.95        2.85      2.33 o 
  -6   4   5      276.38      250.01      8.16 o 
  -5   4   5      250.24      230.56      7.30 o 
  -4   4   5      229.24      229.21      6.29 o 
  -3   4   5      311.18      363.07     10.32 o 
  -2   4   5      228.80      259.97     13.28 o 
  -1   4   5      542.57      499.60     23.91 o 
   0   4   5       86.38       92.47      3.94 o 
   1   4   5      527.94      481.72     12.07 o 
   2   4   5      240.22      280.56      5.73 o 
   3   4   5      304.74      364.56      8.56 o 
   4   4   5      225.21      213.48      7.88 o 
   5   4   5      251.11      230.14      8.50 o 
   6   4   5      277.18      254.69     11.22 o 
   7   4   5        7.16        1.52      2.43 o 
   8   4   5       36.35       36.95      5.14 o 
  -8   5   5        7.51       13.44      4.73 o 
  -7   5   5       40.55       39.87      3.92 o 
  -6   5   5       85.75       79.90      4.58 o 
  -5   5   5      157.83      174.28      6.80 o 
  -4   5   5      175.35      162.88      8.58 o 
  -3   5   5      849.43      841.90     23.08 o 
  -2   5   5      252.54      253.96      9.86 o 
  -1   5   5      596.86      696.36     37.94 o 
   0   5   5      124.46      116.67      4.01 o 
   1   5   5      592.63      708.90     17.22 o 
   2   5   5      250.64      269.60      7.40 o 
   3   5   5      846.36      845.80     23.38 o 
   4   5   5      174.42      158.17      6.53 o 
   5   5   5      158.29      163.68      9.19 o 
   6   5   5       85.07       80.83      5.01 o 
   7   5   5       40.21       37.60      4.26 o 
   8   5   5        7.62        5.34      3.03 o 
  -8   6   5       39.15       45.00      7.17 o 
  -7   6   5       40.86       36.25      7.26 o 
  -6   6   5      102.57       91.59      5.22 o 
  -5   6   5       61.06       71.98      4.39 o 
  -4   6   5        5.99        3.76      1.69 o 
  -3   6   5       91.71       81.77      8.59 o 
  -2   6   5       52.69       54.87      6.47 o 
  -1   6   5      437.03      453.48     27.30 o 
   0   6   5      263.84      268.03      9.98 o 
   1   6   5      451.13      480.18     17.02 o 
   2   6   5       52.89       49.08      2.46 o 
   3   6   5       92.74       88.46      4.99 o 
   4   6   5        5.82        2.89      1.72 o 
   5   6   5       60.68       71.40      4.87 o 
   6   6   5      101.88       87.60      5.82 o 
   7   6   5       41.14       42.13      7.61 o 
   8   6   5       38.92       36.19      5.71 o 
  -7   7   5        2.60        4.77      2.74 o 
  -6   7   5      103.90      108.28      6.03 o 
  -5   7   5       21.27       26.38      4.65 o 
  -4   7   5      104.54      102.50     10.36 o 
  -3   7   5      271.60      283.12     19.82 o 
  -2   7   5      113.80       99.82      9.46 o 
  -1   7   5      530.38      506.84     30.22 o 
   1   7   5      529.81      530.92     17.82 o 
   2   7   5      115.50      117.19     12.36 o 
   3   7   5      272.76      285.19     10.07 o 
   4   7   5      105.05       93.64      5.29 o 
   5   7   5       20.09       24.89      3.39 o 
   6   7   5      103.35      122.15      6.84 o 
   7   7   5        2.54        4.93      2.97 o 
  -7   8   5        9.62       17.80      5.43 o 
  -6   8   5        8.71        2.99      5.35 o 
  -5   8   5        0.31        1.58      2.78 o 
  -4   8   5       80.52       55.17      6.32 o 
  -3   8   5       20.40       22.91      6.14 o 
  -2   8   5      190.03      181.49     14.56 o 
  -1   8   5      310.31      256.02     18.65 o 
   1   8   5      315.08      298.02     18.26 o 
   2   8   5      191.65      185.52      8.10 o 
   3   8   5       20.73       24.39      3.97 o 
   4   8   5       80.33       80.32      6.01 o 
   5   8   5        0.28        1.57      2.29 o 
   6   8   5        8.68       10.57      3.17 o 
   7   8   5        9.48        9.47      3.58 o 
  -6   9   5       13.84       10.25      7.95 o 
  -5   9   5        9.32        5.93      4.71 o 
  -4   9   5       65.51       51.78      6.62 o 
  -3   9   5       17.48       12.91      5.10 o 
  -2   9   5      361.62      318.61     22.67 o 
  -1   9   5       30.02       33.15      5.02 o 
   1   9   5       29.94       33.38      7.30 o 
   2   9   5      361.98      340.47     23.65 o 
   3   9   5       16.49       21.57      3.12 o 
   4   9   5       66.10       69.51      5.34 o 
   5   9   5        9.69        6.36      2.95 o 
   6   9   5       13.84       11.91      3.58 o 
  -5  10   5        3.52        1.00      3.89 o 
  -4  10   5        1.76        1.63      3.28 o 
  -3  10   5       18.15       13.36      5.23 o 
  -2  10   5       95.71       72.20     18.63 o 
  -1  10   5       63.26       55.58      8.92 o 
   0  10   5       61.41       21.94     15.80 o 
   1  10   5       62.87       80.20     10.30 o 
   2  10   5       96.18       81.51     14.76 o 
   3  10   5       18.05       21.85      3.37 o 
   4  10   5        1.67        1.90      3.02 o 
   5  10   5        3.64        1.35      3.18 o 
  -3  11   5        3.88        1.65      4.03 o 
  -2  11   5       11.06        9.48      6.79 o 
  -1  11   5        4.86        2.11      3.92 o 
   0  11   5        3.42       -0.40      2.96 o 
   1  11   5        5.01        3.46      4.14 o 
   2  11   5       11.31       13.98      4.43 o 
   3  11   5        3.86        3.72      4.18 o 
   0   0   6     1890.95     1770.27     60.59 o 
   1   0   6      756.83      683.17     15.77 o 
   2   0   6    12729.57    13530.35    295.83 o 
   3   0   6     5576.22     6045.89    134.36 o 
   4   0   6      154.53      149.63      8.39 o 
   5   0   6      104.80       98.65      3.52 o 
   6   0   6       23.70       26.05      3.19 o 
   7   0   6       11.07       12.40      4.20 o 
   8   0   6       45.04       41.71     11.40 o 
   9   0   6        0.01       -1.71      3.78 o 
  -9   1   6        8.98        7.06      5.13 o 
  -8   1   6        5.30        9.42      6.56 o 
  -7   1   6       65.52       72.79      6.94 o 
  -6   1   6       87.49       82.72      4.92 o 
  -5   1   6      484.85      432.59     12.26 o 
  -4   1   6       20.96       22.45      1.54 o 
  -3   1   6      194.62      185.41      5.20 o 
  -2   1   6      167.26      192.37      6.46 o 
  -1   1   6     2203.19     2207.13     38.80 o 
   0   1   6      401.65      375.60      8.94 o 
   1   1   6     2194.51     2171.91     41.44 o 
   2   1   6      151.83      164.24      4.78 o 
   3   1   6      197.88      192.55      4.22 o 
   4   1   6       18.21       17.19      0.91 o 
   5   1   6      482.10      423.47      8.80 o 
   6   1   6       84.80       86.81      4.98 o 
   7   1   6       65.35       78.42      7.94 o 
   8   1   6        5.31       11.24      4.41 o 
   9   1   6        9.04        7.83      6.39 o 
  -9   2   6       17.33       19.16      6.22 o 
  -8   2   6        2.45        5.79      4.18 o 
  -7   2   6       97.03      105.88      8.61 o 
  -6   2   6      197.69      210.88     10.71 o 
  -5   2   6       19.03       19.20      1.85 o 
  -4   2   6      531.90      571.50     21.62 o 
  -3   2   6      352.39      395.43      8.46 o 
  -2   2   6      413.08      426.99     29.64 o 
  -1   2   6      123.27      116.16      7.01 o 
   0   2   6    10341.57    10822.82    299.84 o 
   1   2   6      117.83      104.87      2.80 o 
   2   2   6      393.93      412.86      8.41 o 
   3   2   6      348.85      390.80      7.71 o 
   4   2   6      531.18      567.36      9.74 o 
   5   2   6       20.14       20.35      3.22 o 
   6   2   6      197.70      198.79      8.17 o 
   7   2   6       96.67       99.78      5.90 o 
   8   2   6        2.32        2.76      2.53 o 
   9   2   6       17.40       23.20      5.76 o 
  -9   3   6       13.75       10.82      5.54 o 
  -8   3   6        1.74        3.31      3.20 o 
  -7   3   6      111.25      109.79      7.87 o 
  -6   3   6      238.26      243.26     10.53 o 
  -5   3   6       15.05       18.13      1.76 o 
  -4   3   6      178.64      188.88      5.00 o 
  -3   3   6      472.05      445.16     10.39 o 
  -2   3   6     1980.19     2050.43     53.49 o 
  -1   3   6      843.25      936.15     25.35 o 
   0   3   6      559.62      606.40     23.36 o 
   1   3   6      820.84      973.58     32.29 o 
   2   3   6     2017.50     2150.62     37.71 o 
   3   3   6      466.44      461.22      9.29 o 
   4   3   6      177.83      178.10      8.01 o 
   5   3   6       15.52       17.97      2.56 o 
   6   3   6      235.36      233.75     12.56 o 
   7   3   6      112.09      120.36      6.18 o 
   8   3   6        1.74        4.41      2.58 o 
   9   3   6       13.77       16.99      5.44 o 
  -8   4   6        2.77        4.82      3.14 o 
  -7   4   6        4.94        7.48      2.77 o 
  -6   4   6       23.40       25.01      2.61 o 
  -5   4   6       19.84       15.50      2.05 o 
  -4   4   6      521.49      532.66     12.14 o 
  -3   4   6      402.15      392.05     17.46 o 
  -2   4   6      302.72      347.13     11.51 o 
  -1   4   6      297.71      363.65     20.90 o 
   0   4   6      616.60      605.89     23.42 o 
   1   4   6      300.32      362.40     10.37 o 
   2   4   6      294.02      321.72      6.66 o 
   3   4   6      396.18      420.82      8.06 o 
   4   4   6      523.02      478.75     30.54 o 
   5   4   6       18.06       16.68      2.59 o 
   6   4   6       23.38       21.55      3.44 o 
   7   4   6        4.80        5.49      2.93 o 
   8   4   6        2.74        2.70      3.18 o 
  -8   5   6        1.53        1.98      3.97 o 
  -7   5   6      124.53      122.09      6.29 o 
  -6   5   6        4.06        7.14      2.06 o 
  -5   5   6      190.35      185.04      7.19 o 
  -4   5   6       78.77       70.86      3.80 o 
  -3   5   6      267.46      295.06      9.47 o 
  -2   5   6      153.57      172.06      7.34 o 
  -1   5   6     1540.62     1729.04     98.12 o 
   0   5   6       34.99       47.21      2.40 o 
   1   5   6     1530.90     1729.50     60.36 o 
   2   5   6      154.86      179.15      4.42 o 
   3   5   6      266.37      280.97      9.57 o 
   4   5   6       81.21       83.49      4.39 o 
   5   5   6      192.17      182.74      7.51 o 
   6   5   6        3.96        7.74      2.37 o 
   7   5   6      125.26      123.41      6.69 o 
   8   5   6        1.53        1.66      2.81 o 
  -8   6   6       72.33       57.40     20.16 o 
  -7   6   6        8.92        6.74      2.67 o 
  -6   6   6      495.82      458.80     14.65 o 
  -5   6   6       41.16       41.15      3.61 o 
  -4   6   6       33.49       41.79      4.82 o 
  -3   6   6      131.38      156.34     12.21 o 
  -2   6   6        3.11        2.05      1.87 o 
  -1   6   6       80.74       81.26      7.36 o 
   0   6   6        8.78        8.42      1.49 o 
   1   6   6       78.10       85.35      5.45 o 
   2   6   6        3.26        2.99      0.96 o 
   3   6   6      129.02      145.01      6.18 o 
   4   6   6       32.97       37.98      3.62 o 
   5   6   6       43.01       48.36      4.16 o 
   6   6   6      495.69      450.98     15.16 o 
   7   6   6        8.72        8.65      3.08 o 
   8   6   6       72.57       68.70      8.33 o 
  -7   7   6       39.97       49.22      7.07 o 
  -6   7   6       61.99       50.62      7.66 o 
  -5   7   6       19.10       14.69      3.66 o 
  -4   7   6      143.04      162.91     13.72 o 
  -3   7   6       47.20       47.66      7.75 o 
  -2   7   6      779.61      823.84     47.33 o 
  -1   7   6       31.84       33.21      5.77 o 
   0   7   6       90.73       86.83      5.42 o 
   1   7   6       36.11       35.99      3.47 o 
   2   7   6      782.25      862.20     27.83 o 
   3   7   6       48.33       51.76      4.05 o 
   4   7   6      143.28      161.53      7.16 o 
   5   7   6       19.27       19.08      3.20 o 
   6   7   6       62.22       62.59      5.34 o 
   7   7   6       39.97       49.93      5.36 o 
  -7   8   6        0.57        4.15      4.43 o 
  -6   8   6       15.61        7.69      7.56 o 
  -5   8   6       15.55        7.17      6.49 o 
  -4   8   6       32.29       37.97      7.45 o 
  -3   8   6       86.52       88.28     10.20 o 
  -2   8   6        5.78       -0.38      2.24 o 
  -1   8   6      137.61      145.90     12.21 o 
   1   8   6      138.44      155.55      7.38 o 
   2   8   6        6.03        5.25      2.02 o 
   3   8   6       87.17      101.40      5.69 o 
   4   8   6       32.39       30.36      3.61 o 
   5   8   6       14.85       17.83      3.87 o 
   6   8   6       15.41       22.11      4.68 o 
   7   8   6        0.57        4.07      3.54 o 
  -6   9   6       13.70        3.41      8.94 o 
  -5   9   6       13.85        8.78      8.55 o 
  -4   9   6       11.82        6.84      6.79 o 
  -3   9   6       35.60       51.79      8.96 o 
  -2   9   6      131.57      124.44     12.24 o 
  -1   9   6       67.59       57.79      8.05 o 
   0   9   6       67.19       93.01     10.70 o 
   1   9   6       65.08       26.83      7.24 o 
   2   9   6      131.67      135.33      6.46 o 
   3   9   6       35.09       31.49      3.74 o 
   4   9   6       11.58       14.35      2.95 o 
   5   9   6       13.94       10.40      3.34 o 
   6   9   6       13.75       19.09      4.08 o 
  -5  10   6       19.68       12.65      7.09 o 
  -4  10   6       35.35       20.40      5.41 o 
  -3  10   6       27.55       23.88     11.52 o 
  -2  10   6        7.55        6.08      3.51 o 
  -1  10   6      173.63      103.31     10.60 o 
   0  10   6        0.08        1.81      2.66 o 
   2  10   6        7.92        6.56      4.43 o 
   3  10   6       27.02       22.64      3.49 o 
   4  10   6       35.32       36.87      4.25 o 
   5  10   6       19.41       17.56      4.20 o 
  -3  11   6       14.79       16.07      5.30 o 
  -2  11   6        0.28        0.93      3.61 o 
  -1  11   6       19.28        8.51     12.16 o 
   0  11   6       11.39       -0.05      3.72 o 
   1  11   6       19.65       21.51      9.02 o 
   2  11   6        0.32       -0.76      3.62 o 
   3  11   6       14.86       16.02      5.05 o 
   1   0   7       65.08       66.54      1.89 o 
   2   0   7      110.84      102.09      4.00 o 
   3   0   7      807.64      888.16     20.76 o 
   4   0   7      563.65      624.91     13.91 o 
   5   0   7       53.55       56.63      2.88 o 
   6   0   7       94.64       89.50      5.10 o 
   7   0   7      125.86      133.86      9.86 o 
   8   0   7        6.74        6.60      3.97 o 
   9   0   7       16.59       19.31      6.28 o 
  -9   1   7       23.56       29.35      7.16 o 
  -8   1   7       82.14       90.81      9.97 o 
  -7   1   7       80.94       78.44      5.47 o 
  -6   1   7      162.26      158.88      5.47 o 
  -5   1   7      201.22      197.59      9.75 o 
  -4   1   7      145.66      115.20      3.67 o 
  -3   1   7      305.04      292.64      8.30 o 
  -2   1   7     1073.19     1149.29     28.90 o 
  -1   1   7     3170.00     3311.39     67.58 o 
   0   1   7     2047.28     2036.66     45.38 o 
   1   1   7     3188.10     3332.71     73.77 o 
   2   1   7     1097.89     1123.03     33.20 o 
   3   1   7      312.18      307.62      7.92 o 
   4   1   7      144.52      119.46      3.42 o 
   5   1   7      199.75      198.17      7.10 o 
   6   1   7      164.91      164.96      7.05 o 
   7   1   7       81.73       81.96      5.52 o 
   8   1   7       82.89       87.21      6.36 o 
   9   1   7       23.58       22.23     13.74 o 
  -9   2   7       22.99       18.00      6.35 o 
  -8   2   7       83.64      111.08     17.74 o 
  -7   2   7      113.96      122.18      9.02 o 
  -6   2   7      178.59      172.90     10.91 o 
  -5   2   7      286.31      260.76      7.18 o 
  -4   2   7      305.30      331.14      8.41 o 
  -3   2   7        3.92        4.72      1.09 o 
  -2   2   7      890.60      874.60     22.32 o 
  -1   2   7     4584.30     4791.58    226.37 o 
   0   2   7     1539.78      701.48     36.26 o 
   1   2   7     4546.12     4881.59     84.27 o 
   2   2   7      868.39      831.74     17.00 o 
   3   2   7        5.50        6.90      0.75 o 
   4   2   7      311.51      347.56      7.08 o 
   5   2   7      291.80      256.39      9.38 o 
   6   2   7      181.18      168.08      7.32 o 
   7   2   7      114.38      126.92      6.56 o 
   8   2   7       83.58       87.40      6.30 o 
   9   2   7       22.92       25.66      6.30 o 
  -9   3   7       15.29       10.63      7.58 o 
  -8   3   7       34.36       35.57      5.05 o 
  -7   3   7      147.28      143.39      8.15 o 
  -6   3   7       52.11       48.38      4.91 o 
  -5   3   7      272.57      297.97      8.93 o 
  -4   3   7      214.08      190.39      7.52 o 
  -3   3   7      711.09      767.20     18.52 o 
  -2   3   7     2610.86     2793.75     89.91 o 
  -1   3   7     2045.59     2159.13     48.41 o 
   0   3   7       79.50       52.66      4.49 o 
   1   3   7     2041.86     2127.87     40.96 o 
   2   3   7     2619.01     2837.86     50.21 o 
   3   3   7      727.02      766.14     15.24 o 
   4   3   7      217.68      211.49      5.92 o 
   5   3   7      274.17      290.71     10.24 o 
   6   3   7       51.62       51.87      4.22 o 
   7   3   7      147.81      166.33     10.81 o 
   8   3   7       34.31       34.17      4.66 o 
   9   3   7       15.36       16.14      5.43 o 
  -8   4   7        8.00        7.56      3.50 o 
  -7   4   7       10.83        9.86      2.96 o 
  -6   4   7       10.21        9.00      1.92 o 
  -5   4   7      125.04      137.85      4.41 o 
  -4   4   7      387.93      361.81     11.69 o 
  -3   4   7       21.40       31.65      2.52 o 
  -2   4   7     1251.42     1463.35     43.38 o 
  -1   4   7      453.86      386.50     26.48 o 
   0   4   7      510.71      579.68     23.99 o 
   1   4   7      461.81      379.52      9.52 o 
   2   4   7     1246.33     1440.26     26.34 o 
   3   4   7       19.74       31.69      1.35 o 
   4   4   7      394.60      355.61     12.96 o 
   5   4   7      127.53      136.37      7.27 o 
   6   4   7       10.43        9.47      2.72 o 
   7   4   7       10.49        7.33      8.44 o 
   8   4   7        8.04        9.31      3.68 o 
  -8   5   7        2.88        6.22      4.36 o 
  -7   5   7       20.97       22.76      4.70 o 
  -6   5   7      182.09      174.18      7.20 o 
  -5   5   7      197.07      188.38     14.82 o 
  -4   5   7      179.68      152.82      9.37 o 
  -3   5   7      175.98      169.25      7.77 o 
  -2   5   7      512.44      525.03     18.00 o 
  -1   5   7        8.43        7.53      1.81 o 
   0   5   7      141.18      132.88      4.44 o 
   1   5   7       10.33       11.16      1.15 o 
   2   5   7      519.14      552.12     10.80 o 
   3   5   7      183.33      182.43      7.33 o 
   4   5   7      179.77      158.77      6.48 o 
   5   5   7      193.07      188.04      7.63 o 
   6   5   7      184.43      184.16      7.85 o 
   7   5   7       21.22       19.52      3.43 o 
   8   5   7        2.90        1.47      2.82 o 
  -8   6   7       22.32       16.80      5.63 o 
  -7   6   7       32.52       20.19      4.71 o 
  -6   6   7       62.22       59.45      6.63 o 
  -5   6   7       88.31       70.60      6.19 o 
  -4   6   7       17.64       12.86      4.48 o 
  -3   6   7      104.98      108.54      7.01 o 
  -2   6   7      208.51      211.98      8.93 o 
  -1   6   7      273.37      298.19     10.74 o 
   0   6   7        0.46        2.29      1.07 o 
   1   6   7      261.69      276.22      6.75 o 
   2   6   7      211.55      224.97      5.58 o 
   3   6   7      105.35      106.62      5.10 o 
   4   6   7       17.69       17.52      3.07 o 
   5   6   7       87.09       61.80      4.73 o 
   6   6   7       61.55       67.57      5.22 o 
   7   6   7       32.46       37.70      4.44 o 
   8   6   7       22.12       25.59      4.43 o 
  -7   7   7       25.14       17.55      4.94 o 
  -6   7   7       91.46       98.31      8.03 o 
  -5   7   7      127.08      119.67     11.77 o 
  -4   7   7       59.57       63.83      8.79 o 
  -3   7   7      397.48      424.70     26.73 o 
  -2   7   7      125.75      137.82     11.07 o 
  -1   7   7        2.00       -1.23      1.51 o 
   0   7   7        0.05        0.29      1.90 o 
   1   7   7        1.62       -0.23      1.39 o 
   2   7   7      127.94      120.01      8.40 o 
   3   7   7      398.02      427.52     24.96 o 
   4   7   7       60.59       64.96      4.63 o 
   5   7   7      127.98      126.73      6.46 o 
   6   7   7       92.19      102.10      6.46 o 
   7   7   7       25.41       24.26      4.25 o 
  -6   8   7        4.15        0.82      2.96 o 
  -5   8   7       24.90       11.42      9.84 o 
  -4   8   7        4.25        2.37      2.52 o 
  -3   8   7        6.57        2.85      6.67 o 
  -2   8   7      282.05      297.54     20.59 o 
  -1   8   7      333.69      335.11     21.97 o 
   1   8   7      330.29      346.25     13.07 o 
   2   8   7      278.29      309.64     10.82 o 
   3   8   7        6.79        7.62      2.31 o 
   4   8   7        4.21        5.36      2.18 o 
   5   8   7       24.51       23.70      3.64 o 
   6   8   7        4.22        4.15      3.13 o 
  -6   9   7        2.43        2.74      3.97 o 
  -5   9   7        6.77        2.89      3.59 o 
  -4   9   7        0.89        1.60      2.88 o 
  -3   9   7       28.07       33.04      7.55 o 
  -2   9   7       75.45       89.09      9.76 o 
   2   9   7       75.68       83.17      5.96 o 
   3   9   7       27.22       28.27      3.54 o 
   4   9   7        1.02        3.08      2.34 o 
   5   9   7        6.57        4.96      2.96 o 
   6   9   7        2.38        6.43      3.60 o 
  -5  10   7       42.90       28.00     15.71 o 
  -4  10   7       38.47       36.56      8.55 o 
  -3  10   7        7.52        7.17      3.79 o 
  -2  10   7       32.55       33.76     10.62 o 
  -1  10   7       45.74       38.40      7.51 o 
   0  10   7        0.55       -0.92      2.73 o 
   1  10   7       46.68       66.98      9.36 o 
   2  10   7       33.34       38.01     11.50 o 
   3  10   7        7.58        6.58      2.79 o 
   4  10   7       38.66       48.84      4.86 o 
   5  10   7       42.72       46.51      5.18 o 
  -3  11   7       44.37       50.48     10.97 o 
  -2  11   7        8.02       11.28     11.92 o 
  -1  11   7        3.74        3.79      4.43 o 
   0  11   7        1.59        0.14      3.08 o 
   1  11   7        3.65        5.79      3.86 o 
   2  11   7        7.70       12.76      5.13 o 
   3  11   7       44.26       34.05      6.60 o 
   0   0   8     1782.68     1663.90     47.65 o 
   1   0   8       34.02       27.06      1.50 o 
   2   0   8      365.67      390.52      9.64 o 
   3   0   8     2663.42     2950.08     91.31 o 
   4   0   8     1460.49     1593.49     30.69 o 
   5   0   8       48.62       47.88      2.73 o 
   6   0   8       27.52       28.10      3.34 o 
   7   0   8       24.25       25.05      4.93 o 
   8   0   8       49.53       54.64     15.80 o 
   9   0   8       43.39       31.19     10.26 o 
  -9   1   8       50.33       61.98     13.15 o 
  -8   1   8      192.22      183.63     13.37 o 
  -7   1   8      178.71      174.94     13.26 o 
  -6   1   8      134.04      142.65      6.43 o 
  -5   1   8      345.85      348.35      8.65 o 
  -4   1   8      482.04      525.38     11.98 o 
  -3   1   8     8169.12     8798.30    249.93 o 
  -2   1   8       30.24       36.55      2.40 o 
  -1   1   8    10367.10    10585.63    280.91 o 
   0   1   8     1125.79     1037.43     21.45 o 
   1   1   8    10439.16    10897.53    236.70 o 
   2   1   8       27.99       29.49      1.54 o 
   3   1   8     8128.66     8751.73    194.49 o 
   4   1   8      480.16      519.65     10.36 o 
   5   1   8      340.37      341.17      7.47 o 
   6   1   8      134.54      154.24     10.23 o 
   7   1   8      177.52      208.46      8.53 o 
   8   1   8      192.59      214.67     17.19 o 
   9   1   8       50.39       63.49     12.65 o 
  -9   2   8       34.02       27.30      9.46 o 
  -8   2   8        0.16        4.34      4.12 o 
  -7   2   8        5.60       12.87      4.15 o 
  -6   2   8      243.99      239.92      9.07 o 
  -5   2   8       27.41       29.85      2.52 o 
  -4   2   8        7.01        7.32      1.07 o 
  -3   2   8        7.10        7.72      1.43 o 
  -2   2   8      653.47      720.54     17.05 o 
  -1   2   8     1895.98     2009.75     40.39 o 
   0   2   8     2894.28     2919.99     59.29 o 
   1   2   8     1894.84     1947.50     35.09 o 
   2   2   8      661.20      727.25     17.14 o 
   3   2   8        8.57        8.84      0.92 o 
   4   2   8        6.24        7.12      1.01 o 
   5   2   8       28.54       32.76      5.10 o 
   6   2   8      241.49      245.00     10.55 o 
   7   2   8        5.53        6.19      3.45 o 
   8   2   8        0.16        0.04      2.40 o 
   9   2   8       34.11       32.01      6.70 o 
  -9   3   8       21.73       23.68      9.26 o 
  -8   3   8       21.21       27.20      6.13 o 
  -7   3   8       36.54       34.03      4.51 o 
  -6   3   8       27.66       23.60      2.09 o 
  -5   3   8      177.82      184.45      7.74 o 
  -4   3   8       20.78       20.51      2.08 o 
  -3   3   8      641.26      599.37     15.00 o 
  -2   3   8     3059.43     3237.33    116.35 o 
  -1   3   8      721.75      766.08     19.88 o 
   0   3   8     3528.83     3615.29     73.36 o 
   1   3   8      725.63      754.17     15.03 o 
   2   3   8     3047.76     3324.20     58.48 o 
   3   3   8      646.67      616.87     12.38 o 
   4   3   8       20.76       20.43      1.61 o 
   5   3   8      173.57      181.94      8.60 o 
   6   3   8       27.67       23.09      3.09 o 
   7   3   8       36.24       36.11      4.09 o 
   8   3   8       21.52       25.89      7.11 o 
   9   3   8       21.80       26.25      6.45 o 
  -8   4   8        4.17        6.77      4.31 o 
  -7   4   8       12.56       14.26      3.46 o 
  -6   4   8        4.18        5.84      1.81 o 
  -5   4   8       24.16       29.21      2.16 o 
  -4   4   8       71.37       68.13      4.53 o 
  -3   4   8      328.92      337.46     12.08 o 
  -2   4   8      719.87      801.62     24.45 o 
  -1   4   8     1055.46      984.05     55.39 o 
   0   4   8     2059.68     2119.81     73.69 o 
   1   4   8     1086.90     1077.72     25.79 o 
   2   4   8      705.39      773.75     14.73 o 
   3   4   8      331.13      338.76      6.97 o 
   4   4   8       75.67       68.80      4.01 o 
   5   4   8       24.97       25.96      3.68 o 
   6   4   8        4.36        3.13      2.37 o 
   7   4   8       12.89        5.31      4.70 o 
   8   4   8        4.15        6.69      3.52 o 
  -7   5   8       16.31       26.35      4.89 o 
  -6   5   8       45.67       57.96      6.20 o 
  -5   5   8        4.53        0.58      1.51 o 
  -4   5   8      105.86      102.00      4.95 o 
  -3   5   8      265.05      261.96     10.15 o 
  -2   5   8      320.25      317.12     11.76 o 
  -1   5   8     1309.37     1282.51    117.31 o 
   0   5   8      886.32      858.51     29.78 o 
   1   5   8     1301.44     1379.62     34.80 o 
   2   5   8      314.83      312.57     10.69 o 
   3   5   8      268.65      253.88     13.59 o 
   4   5   8      106.22      105.09      5.14 o 
   5   5   8        4.89        3.91      1.84 o 
   6   5   8       46.40       48.83      5.49 o 
   7   5   8       16.45       20.19      3.47 o 
   8   5   8        6.16        4.68      3.15 o 
  -7   6   8       72.81       67.59      7.51 o 
  -6   6   8       56.57       51.59      6.19 o 
  -5   6   8      215.45      191.52     10.91 o 
  -4   6   8      338.44      322.21     13.00 o 
  -3   6   8      163.32      154.25      7.49 o 
  -2   6   8     1038.99     1017.16     78.62 o 
  -1   6   8      335.28      347.92     24.42 o 
   0   6   8       91.79       77.17      3.41 o 
   1   6   8      341.09      350.64      8.12 o 
   2   6   8     1039.82     1083.04     32.96 o 
   3   6   8      164.23      163.04      6.63 o 
   4   6   8      335.47      336.49     11.47 o 
   5   6   8      215.51      207.60      8.41 o 
   6   6   8       55.75       58.31      4.99 o 
   7   6   8       72.71       74.18      5.30 o 
   8   6   8        1.08        3.98      3.49 o 
  -7   7   8       58.51       53.29      7.25 o 
  -6   7   8       28.79       29.81      5.30 o 
  -5   7   8      117.48      105.15     11.17 o 
  -4   7   8       58.49       73.22      8.49 o 
  -3   7   8        8.80        5.41      2.95 o 
  -2   7   8      131.88      148.06      7.26 o 
  -1   7   8      235.69      226.80     31.44 o 
   0   7   8     2353.46     2511.61     57.96 o 
   1   7   8      239.71      249.58      6.34 o 
   2   7   8      129.00      152.91      7.73 o 
   3   7   8        9.03        5.99      2.09 o 
   4   7   8       58.13       69.00      4.91 o 
   5   7   8      117.31      118.75      6.25 o 
   6   7   8       28.15       27.43      3.90 o 
   7   7   8       58.36       59.53      5.76 o 
  -6   8   8       29.51       29.21      7.88 o 
  -5   8   8       39.28       28.15     10.93 o 
  -4   8   8       95.13       97.14     10.53 o 
  -3   8   8       43.60       48.27      8.02 o 
  -2   8   8      109.96      126.22     11.07 o 
  -1   8   8      235.98      243.58     17.01 o 
   1   8   8      235.85      244.25      7.78 o 
   2   8   8      106.22      117.37      6.20 o 
   3   8   8       42.84       34.21      5.28 o 
   4   8   8       96.55       99.48      5.80 o 
   5   8   8       38.92       40.45      4.43 o 
   6   8   8       29.97       33.02      4.59 o 
  -6   9   8       21.23       11.25     10.80 o 
  -5   9   8        0.07       -1.97      2.65 o 
  -4   9   8       12.46        9.30      6.22 o 
  -3   9   8        8.92       15.07     13.03 o 
  -2   9   8       17.60       12.28      7.70 o 
  -1   9   8       51.50       58.60      8.08 o 
   1   9   8       51.52       51.88      6.86 o 
   2   9   8       18.64       17.21      3.86 o 
   3   9   8        8.97       15.52      2.90 o 
   4   9   8       12.59       12.87      3.05 o 
   5   9   8        0.08       -1.27      2.54 o 
   6   9   8       21.54       28.14      4.57 o 
  -4  10   8       17.44        6.85      4.16 o 
  -3  10   8       25.16       31.29     15.38 o 
  -2  10   8       21.82       20.09      9.32 o 
  -1  10   8        0.06       -0.03      2.40 o 
   0  10   8       61.81       68.12     10.06 o 
   1  10   8        0.04       -2.84      2.47 o 
   2  10   8       22.02       31.24      3.73 o 
   3  10   8       24.91       29.22      3.97 o 
   4  10   8       16.94       14.93      3.35 o 
  -3  11   8       36.37       23.29     15.48 o 
  -2  11   8       46.44       55.07     10.03 o 
  -1  11   8        2.12        6.50      3.76 o 
   0  11   8        9.02        3.14      5.22 o 
   1  11   8        2.05        2.00      3.86 o 
   2  11   8       46.30       49.69      9.36 o 
   3  11   8       36.48       32.23     12.70 o 
   1   0   9      391.41      344.48      8.62 o 
   2   0   9     1268.56     1195.37     27.45 o 
   3   0   9       40.15       41.41      2.21 o 
   4   0   9      127.25      115.61      4.06 o 
   5   0   9       43.52       39.39      2.89 o 
   6   0   9        6.32        9.98      1.44 o 
   7   0   9        0.06        0.83      1.99 o 
   8   0   9        2.15        3.20      2.73 o 
   9   0   9        4.76        6.34      7.11 o 
  -9   1   9        8.40       10.13      7.61 o 
  -8   1   9        9.45       16.42      5.18 o 
  -7   1   9      118.78      124.34      7.30 o 
  -6   1   9      152.60      139.13     10.10 o 
  -5   1   9       90.20       89.23      4.57 o 
  -4   1   9      205.31      214.18      8.71 o 
  -3   1   9     3795.04     4257.35     91.89 o 
  -2   1   9     1403.91     1518.21     31.61 o 
  -1   1   9     1624.56     1566.89     35.61 o 
   0   1   9      965.34      928.31     19.58 o 
   1   1   9     1615.86     1574.67     35.56 o 
   2   1   9     1420.57     1534.09     41.79 o 
   3   1   9     3791.97     4120.77     75.50 o 
   4   1   9      208.64      223.58      6.03 o 
   5   1   9       91.08       88.58      2.95 o 
   6   1   9      153.41      139.29      6.47 o 
   7   1   9      117.46      129.94      6.58 o 
   8   1   9        9.56       15.65      3.44 o 
   9   1   9        8.50       -4.56      6.24 o 
  -9   2   9       37.33       41.05     10.80 o 
  -8   2   9      125.34      139.73     15.46 o 
  -7   2   9       37.69       45.73      6.66 o 
  -6   2   9      105.99      121.69      5.91 o 
  -5   2   9       56.75       64.33      2.92 o 
  -4   2   9       19.56       22.68      2.04 o 
  -3   2   9     2423.37     2581.00     64.56 o 
  -2   2   9     1366.56     1485.98     38.11 o 
  -1   2   9       17.81       23.73      1.51 o 
   0   2   9       43.66       27.13      2.48 o 
   1   2   9       20.45       24.12      1.15 o 
   2   2   9     1381.30     1498.08     34.20 o 
   3   2   9     2474.18     2535.12     48.54 o 
   4   2   9       18.74       21.56      1.37 o 
   5   2   9       60.89       59.31      4.35 o 
   6   2   9      106.82      124.69      6.07 o 
   7   2   9       38.08       40.00      4.24 o 
   8   2   9      125.27      131.93      7.34 o 
   9   2   9       37.16       41.02     11.04 o 
  -9   3   9        0.38       -1.31      5.80 o 
  -8   3   9       23.26       29.15      8.96 o 
  -7   3   9       24.80       24.95      4.06 o 
  -6   3   9      408.64      400.18     11.65 o 
  -5   3   9      388.83      353.53     12.45 o 
  -4   3   9      198.92      190.15      6.19 o 
  -3   3   9       20.73       22.04      2.11 o 
  -2   3   9     1786.62     1794.05     65.71 o 
  -1   3   9      657.18      755.33     16.14 o 
   0   3   9      834.47      905.38     19.25 o 
   1   3   9      655.58      747.11     14.93 o 
   2   3   9     1780.01     1850.97     38.21 o 
   3   3   9       21.72       25.60      1.38 o 
   4   3   9      199.97      195.24      5.95 o 
   5   3   9      392.31      344.87     13.71 o 
   6   3   9      412.48      394.93     16.63 o 
   7   3   9       24.74       22.87      3.38 o 
   8   3   9       23.30       25.32      4.01 o 
   9   3   9        0.37       -0.07      5.87 o 
  -8   4   9       13.26       17.51      7.85 o 
  -7   4   9      202.57      200.07      9.75 o 
  -6   4   9       48.06       51.52      3.72 o 
  -5   4   9      232.04      225.62      7.48 o 
  -4   4   9      270.18      237.76     11.24 o 
  -3   4   9      342.02      331.88     11.98 o 
  -2   4   9     1455.94     1565.92     54.22 o 
  -1   4   9      461.01      457.28     11.46 o 
   0   4   9     3241.32     3648.54     74.31 o 
   1   4   9      469.44      463.05      9.69 o 
   2   4   9     1465.90     1580.90     28.71 o 
   3   4   9      337.21      331.16      6.98 o 
   4   4   9      270.99      249.62      8.66 o 
   5   4   9      235.92      236.23     10.39 o 
   6   4   9       47.37       46.41      5.14 o 
   7   4   9      202.78      192.19     10.23 o 
   8   4   9       13.46       10.17      4.10 o 
  -7   5   9       20.25       24.66      5.09 o 
  -6   5   9       11.59        8.01      3.35 o 
  -5   5   9      109.44      106.46      5.32 o 
  -4   5   9       25.88       23.06      5.08 o 
  -3   5   9     1016.02     1050.25     32.92 o 
  -2   5   9       71.74       66.25      4.36 o 
  -1   5   9     1071.54     1210.80     43.13 o 
   0   5   9       13.10        9.46      1.37 o 
   1   5   9     1060.63     1175.41     35.27 o 
   2   5   9       69.45       67.88      2.50 o 
   3   5   9     1016.64     1060.28     28.98 o 
   4   5   9       28.56       27.28      3.07 o 
   5   5   9      108.61      105.28      5.58 o 
   6   5   9       11.24        8.93      2.41 o 
   7   5   9       19.93       17.44      3.41 o 
   8   5   9       29.15       36.04      4.90 o 
  -7   6   9       10.26       11.40      6.37 o 
  -6   6   9        6.05        3.55      2.95 o 
  -5   6   9       80.31       76.96      6.36 o 
  -4   6   9      250.21      238.63     10.45 o 
  -3   6   9       19.32       13.32      2.95 o 
  -2   6   9      346.07      362.06     13.38 o 
  -1   6   9       61.12       70.47      6.34 o 
   0   6   9      160.69      184.77      5.91 o 
   1   6   9       60.00       72.33      2.82 o 
   2   6   9      355.43      369.45      8.74 o 
   3   6   9       19.87       17.11      3.19 o 
   4   6   9      249.83      237.19      9.11 o 
   5   6   9       80.31       87.38      5.24 o 
   6   6   9        5.92        5.55      2.36 o 
   7   6   9       10.23        9.39      3.23 o 
   8   6   9        3.29        3.25      3.40 o 
  -7   7   9       40.31       36.16      9.09 o 
  -6   7   9       30.84       46.32      6.26 o 
  -5   7   9       47.01       41.29      7.75 o 
  -4   7   9       60.29       57.86      8.28 o 
  -3   7   9       62.69       64.73      5.03 o 
  -2   7   9       57.61       50.96      4.66 o 
  -1   7   9      229.64      231.78      9.56 o 
   0   7   9      135.94      149.18      7.50 o 
   1   7   9      230.57      232.75      6.14 o 
   2   7   9       54.85       58.98      5.05 o 
   3   7   9       62.28       61.16      6.91 o 
   4   7   9       58.57       60.54      4.61 o 
   5   7   9       46.28       53.57      4.76 o 
   6   7   9       30.21       38.71      4.46 o 
   7   7   9       40.33       47.06      5.37 o 
  -6   8   9       56.29       51.69      9.83 o 
  -5   8   9       73.89       66.08     10.16 o 
  -4   8   9        2.41        0.18      2.67 o 
  -3   8   9        5.33        3.75      3.81 o 
  -2   8   9      158.54      170.69     13.18 o 
  -1   8   9       46.06       47.46      6.98 o 
   0   8   9       59.68       58.06      4.43 o 
   1   8   9       45.93       49.08      4.63 o 
   2   8   9      159.25      157.81      6.96 o 
   3   8   9        5.58        7.63      2.16 o 
   4   8   9        2.56        3.93      2.04 o 
   5   8   9       73.81       94.90      6.23 o 
   6   8   9       56.21       53.32      5.32 o 
  -5   9   9        0.83       -0.71      2.91 o 
  -4   9   9       96.20      109.34     11.47 o 
  -3   9   9       54.08       59.20      9.53 o 
  -2   9   9       87.52       93.35     10.03 o 
  -1   9   9      469.49      439.93     28.34 o 
   0   9   9        3.17        2.52      2.65 o 
   1   9   9      469.59      468.84     16.97 o 
   2   9   9       87.21       95.78      5.41 o 
   3   9   9       55.09       49.77      4.53 o 
   4   9   9       95.48       84.37      9.06 o 
   5   9   9        0.78        2.36      2.52 o 
  -4  10   9       15.42        7.99      4.29 o 
  -3  10   9        1.53        3.48      3.35 o 
  -2  10   9       16.13        8.51     11.50 o 
  -1  10   9       19.83        6.85     12.51 o 
   0  10   9        1.01       -2.19      3.17 o 
   1  10   9       20.28       15.54      5.18 o 
   2  10   9       16.43       16.59      3.09 o 
   3  10   9        1.58        1.87      2.46 o 
   4  10   9       15.32       16.99      3.55 o 
  -3  11   9        6.68        4.39      4.30 o 
  -2  11   9       35.56       44.27      8.96 o 
  -1  11   9       15.95        5.48      6.56 o 
   0  11   9       16.74        7.32     11.52 o 
   1  11   9       15.38       13.83     11.82 o 
   2  11   9       35.98       31.71     19.97 o 
   3  11   9        6.60        7.87      3.07 o 
   0   0  10      173.27      175.25      7.71 o 
   1   0  10       30.07       22.82      1.92 o 
   2   0  10     1002.59     1119.25     23.60 o 
   3   0  10        1.15        9.44      2.69 o 
   4   0  10        3.67       13.11      1.86 o 
   5   0  10       69.25       75.54      3.41 o 
   6   0  10      232.58      250.39      7.02 o 
   7   0  10      123.76      126.22      8.92 o 
   8   0  10       11.24        7.37      3.59 o 
   9   0  10       77.54       61.95     13.15 o 
  -9   1  10        1.77        3.35      6.81 o 
  -8   1  10        9.51        9.49      7.18 o 
  -7   1  10       29.09       29.77      3.73 o 
  -6   1  10      179.88      184.97      8.58 o 
  -5   1  10      889.63      866.56     41.84 o 
  -4   1  10     1341.62     1349.85     34.75 o 
  -3   1  10      122.16      104.09      3.38 o 
  -2   1  10     1522.38     1561.58     35.61 o 
  -1   1  10      945.64      971.95     22.84 o 
   0   1  10      755.38      716.96     17.07 o 
   1   1  10      960.19     1004.90     22.84 o 
   2   1  10     1542.10     1562.63     35.45 o 
   3   1  10      119.66      101.93      3.23 o 
   4   1  10     1367.74     1345.34     31.57 o 
   5   1  10      888.90      774.14     32.36 o 
   6   1  10      182.23      193.05      7.86 o 
   7   1  10       29.30       30.08      3.67 o 
   8   1  10        9.45        3.91      8.28 o 
   9   1  10        1.81       -0.23      5.70 o 
  -9   2  10        7.30       12.81      8.02 o 
  -8   2  10      198.58      203.43     19.86 o 
  -7   2  10       81.19       87.51      5.88 o 
  -6   2  10      185.20      203.36      8.07 o 
  -5   2  10      439.13      405.12     11.43 o 
  -4   2  10       83.33       75.49      3.86 o 
  -3   2  10       23.39       27.74      1.92 o 
  -2   2  10      305.36      308.67      6.15 o 
  -1   2  10     1469.89     1544.31     31.66 o 
   0   2  10       81.00       95.96      2.63 o 
   1   2  10     1461.85     1517.87     27.52 o 
   2   2  10      314.54      302.15      6.77 o 
   3   2  10       23.59       26.18      2.23 o 
   4   2  10       86.17       82.25      4.06 o 
   5   2  10      434.78      423.47     14.56 o 
   6   2  10      185.85      196.13      8.10 o 
   7   2  10       82.43       86.08      5.69 o 
   8   2  10      198.77      209.97      9.46 o 
   9   2  10        7.35        9.19      7.28 o 
  -8   3  10        8.60       15.63      7.41 o 
  -7   3  10       69.33       58.85     11.27 o 
  -6   3  10        5.96        3.96      1.84 o 
  -5   3  10      188.72      194.15      6.57 o 
  -4   3  10      104.07       91.13      4.36 o 
  -3   3  10      109.56       95.18      3.59 o 
  -2   3  10       98.06      118.44      5.16 o 
  -1   3  10      126.82      125.24      3.62 o 
   0   3  10       50.73       38.10      6.28 o 
   1   3  10      129.62      122.09      3.16 o 
   2   3  10      105.87      119.54      3.67 o 
   3   3  10      104.61       92.82      2.85 o 
   4   3  10       98.82      106.56      3.91 o 
   5   3  10      190.90      181.39      8.89 o 
   6   3  10        5.81        5.18      2.57 o 
   7   3  10       69.76       60.88      5.10 o 
   8   3  10        8.61       12.10      3.46 o 
  -8   4  10        6.69        9.43      7.04 o 
  -7   4  10       66.97       77.28     11.47 o 
  -6   4  10       44.17       41.42      3.41 o 
  -5   4  10       77.74       73.73      3.85 o 
  -4   4  10      205.64      209.42      6.64 o 
  -3   4  10      424.81      385.67     13.78 o 
  -2   4  10      188.50      171.58     14.42 o 
  -1   4  10      673.05      762.65     20.45 o 
   0   4  10     2587.16     3008.70     76.60 o 
   1   4  10      673.56      766.50     15.51 o 
   2   4  10      184.84      190.40      5.15 o 
   3   4  10      417.12      402.18      8.16 o 
   4   4  10      202.33      194.21      7.66 o 
   5   4  10       75.72       68.69      5.57 o 
   6   4  10       44.82       39.05      7.82 o 
   7   4  10       67.38       73.04      8.82 o 
   8   4  10        6.77        9.01      3.69 o 
  -6   5  10       81.24       78.89      8.28 o 
  -5   5  10       94.43       88.07      9.04 o 
  -4   5  10       32.01       30.37      4.01 o 
  -3   5  10       62.43       59.29      5.32 o 
  -2   5  10      929.23      892.70     29.05 o 
  -1   5  10      599.45      604.88     56.53 o 
   0   5  10       15.65       13.01      1.33 o 
   1   5  10      605.09      640.76     21.69 o 
   2   5  10      945.37      941.57     18.38 o 
   3   5  10       63.66       66.87      3.89 o 
   4   5  10       33.91       38.68      3.56 o 
   5   5  10       94.70       93.02      5.18 o 
   6   5  10       81.14       79.45      5.28 o 
   7   5  10        3.06        5.66      2.82 o 
   8   5  10       34.53       34.56      4.71 o 
  -6   6  10       96.64       70.25     16.52 o 
  -5   6  10       56.68       49.01      7.26 o 
  -4   6  10     1504.05     1491.43     54.62 o 
  -3   6  10      145.45      157.04      7.61 o 
  -2   6  10      682.54      696.23     22.84 o 
  -1   6  10      282.04      307.25      8.50 o 
   0   6  10      244.42      275.06      6.72 o 
   1   6  10      278.89      298.74      9.66 o 
   2   6  10      681.99      694.16     13.74 o 
   3   6  10      141.03      152.27      6.61 o 
   4   6  10     1497.92     1503.49     40.74 o 
   5   6  10       58.07       52.55      4.44 o 
   6   6  10       96.72       88.34      6.48 o 
   7   6  10       49.05       48.43      5.16 o 
  -6   7  10       24.51       12.76      7.75 o 
  -5   7  10      238.64      205.57     17.01 o 
  -4   7  10       35.02       38.43      4.33 o 
  -3   7  10      168.83      161.00      7.91 o 
  -2   7  10      340.61      373.90     14.99 o 
  -1   7  10      259.42      266.32     29.11 o 
   0   7  10      416.43      413.34     11.52 o 
   1   7  10      265.35      278.87      6.96 o 
   2   7  10      337.59      381.28     12.40 o 
   3   7  10      166.95      154.31     10.83 o 
   4   7  10       34.60       37.57      3.79 o 
   5   7  10      239.60      227.93      9.41 o 
   6   7  10       24.47       22.73      3.76 o 
   7   7  10       18.81       19.79      4.13 o 
  -5   8  10       15.79       13.06      6.81 o 
  -4   8  10       27.33       26.83      6.37 o 
  -3   8  10       61.27       72.99      8.65 o 
  -2   8  10       58.20       61.59      4.90 o 
  -1   8  10      589.18      622.14     20.44 o 
   0   8  10      486.20      524.33     14.20 o 
   1   8  10      590.92      575.22     31.71 o 
   2   8  10       56.48       61.03      4.37 o 
   3   8  10       59.19       65.93      4.82 o 
   4   8  10       28.19       35.49      3.96 o 
   5   8  10       15.38       18.96      3.64 o 
   6   8  10       33.39       41.03      5.40 o 
  -5   9  10       39.00       36.76      8.25 o 
  -4   9  10        6.25        3.79      7.63 o 
  -3   9  10        0.50        0.45      2.73 o 
  -2   9  10       32.32       38.51      7.21 o 
  -1   9  10       33.86       35.12      6.64 o 
   1   9  10       32.17       37.53      8.10 o 
   2   9  10       31.92       35.20      3.81 o 
   3   9  10        0.42        3.69      2.14 o 
   4   9  10        6.26        6.03      2.40 o 
   5   9  10       38.43       46.62      5.01 o 
  -4  10  10        4.06        2.19      3.44 o 
  -3  10  10       10.42        9.47      7.73 o 
  -2  10  10       15.17       17.04      5.77 o 
  -1  10  10       30.90       21.12     16.27 o 
   0  10  10        2.09       -0.54      3.05 o 
   1  10  10       30.80       25.80     11.50 o 
   2  10  10       15.39       15.46      3.26 o 
   3  10  10        9.84        8.15      2.92 o 
   4  10  10        4.03        3.30      2.63 o 
  -3  11  10        9.58        9.88      8.92 o 
  -2  11  10        0.75        3.82      3.74 o 
  -1  11  10        2.01        0.60      7.50 o 
   0  11  10        3.88        1.11      3.36 o 
   1  11  10        2.13        0.78      4.13 o 
   2  11  10        0.76        0.50      3.76 o 
   3  11  10        9.94       11.66      4.86 o 
   1   0  11      505.62      488.38     11.87 o 
   2   0  11        0.14        3.15      0.75 o 
   3   0  11      454.81      516.72     11.71 o 
   4   0  11     4133.01     4244.25    125.55 o 
   5   0  11      166.22      166.62      5.58 o 
   6   0  11      103.06       99.10      5.73 o 
   7   0  11       12.52        9.71      2.63 o 
   8   0  11      269.16      298.11     16.50 o 
   9   0  11       97.90       82.34     14.42 o 
  -9   1  11        3.80       -0.07      6.10 o 
  -8   1  11        8.43        4.92      3.59 o 
  -7   1  11       18.38       20.39      3.65 o 
  -6   1  11       75.30       70.48      4.76 o 
  -5   1  11       44.67       40.82      2.85 o 
  -4   1  11      211.20      190.97      6.02 o 
  -3   1  11      346.06      401.32      9.14 o 
  -2   1  11      348.07      346.11     10.47 o 
  -1   1  11     2011.73     2165.52     49.51 o 
   0   1  11      404.21      363.30      9.12 o 
   1   1  11     2019.55     2243.95     49.54 o 
   2   1  11      329.59      326.90      8.63 o 
   3   1  11      342.50      382.66     16.53 o 
   4   1  11      211.59      184.92      4.60 o 
   5   1  11       45.46       42.76      2.59 o 
   6   1  11       73.89       83.46      4.96 o 
   7   1  11       18.53       13.00      2.92 o 
   8   1  11        8.28        7.02      3.57 o 
   9   1  11        3.82       -1.51      6.31 o 
  -9   2  11       36.23       34.85     11.07 o 
  -8   2  11      194.59      203.70     19.45 o 
  -7   2  11      248.10      272.28     11.75 o 
  -6   2  11      220.00      222.23      7.49 o 
  -5   2  11       45.55       45.23      3.36 o 
  -4   2  11     1049.47     1030.60     24.45 o 
  -3   2  11       65.19       69.64      5.17 o 
  -2   2  11      799.13      826.67     15.08 o 
  -1   2  11     5785.93     6115.68    123.87 o 
   0   2  11     2418.12     2515.15     47.77 o 
   1   2  11     5796.56     6133.38    107.70 o 
   2   2  11      802.21      796.85     16.29 o 
   3   2  11       63.54       63.71      2.88 o 
   4   2  11     1032.43     1002.18     20.35 o 
   5   2  11       45.07       44.48      4.92 o 
   6   2  11      216.16      207.63      8.55 o 
   7   2  11      248.97      267.06     10.60 o 
   8   2  11      194.84      191.08     14.20 o 
   9   2  11       36.26       35.82     10.57 o 
  -8   3  11        2.87        9.89      6.94 o 
  -7   3  11       30.77       37.61      4.62 o 
  -6   3  11       34.50       35.37      3.17 o 
  -5   3  11      416.55      413.67     13.96 o 
  -4   3  11      133.98      122.59      9.35 o 
  -3   3  11      406.25      423.09     12.41 o 
  -2   3  11     1382.34     1541.12     28.95 o 
  -1   3  11     1186.62     1392.49     29.01 o 
   0   3  11    10611.26    11766.93    236.57 o 
   1   3  11     1175.06     1369.48     25.18 o 
   2   3  11     1352.89     1459.81     27.18 o 
   3   3  11      407.19      422.21      9.19 o 
   4   3  11      135.69      138.65      4.65 o 
   5   3  11      421.94      392.59     15.56 o 
   6   3  11       33.57       37.05      4.72 o 
   7   3  11       31.11       42.08      5.38 o 
   8   3  11        3.02        3.45      3.70 o 
  -8   4  11       20.20       14.42      7.68 o 
  -7   4  11       46.70       45.92      9.49 o 
  -6   4  11       27.36       27.97      3.02 o 
  -5   4  11      151.98      149.20      5.76 o 
  -4   4  11       94.54       90.65      4.67 o 
  -3   4  11      242.59      257.39     12.34 o 
  -2   4  11       80.22       95.37      3.58 o 
  -1   4  11      208.88      227.77      5.86 o 
   0   4  11       20.39       21.49      1.62 o 
   1   4  11      209.78      213.96      5.34 o 
   2   4  11       74.25       83.24      3.16 o 
   3   4  11      244.62      248.88      5.63 o 
   4   4  11       96.57       89.47      4.68 o 
   5   4  11      152.33      162.43     20.23 o 
   6   4  11       27.07       18.70      3.51 o 
   7   4  11       46.00       55.18      6.24 o 
   8   4  11       20.16       22.70      4.86 o 
  -6   5  11       38.02       39.25      4.50 o 
  -5   5  11       79.87       84.90      4.89 o 
  -4   5  11      316.96      288.69     11.74 o 
  -3   5  11      283.75      304.69     11.62 o 
  -2   5  11       10.69       13.86      2.34 o 
  -1   5  11      244.56      237.29      7.13 o 
   0   5  11        9.83       13.70      1.38 o 
   1   5  11      244.05      239.84      7.22 o 
   2   5  11       10.78       12.28      2.03 o 
   3   5  11      277.53      300.22     10.20 o 
   4   5  11      318.34      300.27     14.97 o 
   5   5  11       79.05       91.96      5.71 o 
   6   5  11       37.21       38.12      4.15 o 
   7   5  11        8.90        5.40      3.04 o 
   8   5  11        7.01        7.50      3.59 o 
  -6   6  11        1.11        3.42      4.49 o 
  -5   6  11       22.11       20.84      5.65 o 
  -4   6  11      346.27      334.23     13.49 o 
  -3   6  11      335.31      294.67     12.14 o 
  -2   6  11       23.98       22.48      3.69 o 
  -1   6  11      222.61      221.44      6.98 o 
   0   6  11        0.71        3.53      1.07 o 
   1   6  11      221.50      243.95      6.04 o 
   2   6  11       25.32       24.18      1.72 o 
   3   6  11      340.88      330.37     10.96 o 
   4   6  11      345.23      348.79     11.91 o 
   5   6  11       21.62       19.43      3.12 o 
   6   6  11        1.08        0.24      2.18 o 
   7   6  11        4.27       11.22      3.46 o 
  -5   7  11       41.91       44.44      7.92 o 
  -4   7  11        5.38        4.69      2.05 o 
  -3   7  11       44.92       56.53      4.94 o 
  -2   7  11       30.33       38.41      3.90 o 
  -1   7  11      195.19      198.62      7.31 o 
   0   7  11      383.41      412.84      9.62 o 
   1   7  11      190.18      199.11      5.56 o 
   2   7  11       29.87       31.64      3.20 o 
   3   7  11       42.21       51.82      4.19 o 
   4   7  11        5.22        4.72      2.00 o 
   5   7  11       42.98       47.59      4.68 o 
   6   7  11       18.08       17.48      3.69 o 
   7   7  11        0.60        0.96      2.96 o 
  -5   8  11       13.40        3.98      3.32 o 
  -4   8  11       13.25        9.76      4.86 o 
  -3   8  11        7.12        2.37      2.31 o 
  -2   8  11        9.01        5.96      3.13 o 
  -1   8  11       26.13       31.57      3.72 o 
   0   8  11      188.79      193.70      5.71 o 
   1   8  11       24.61       28.83      3.17 o 
   2   8  11        9.03        9.16      2.29 o 
   3   8  11        7.46        8.69      2.31 o 
   4   8  11       13.17       14.87      2.91 o 
   5   8  11       13.05       15.68      3.32 o 
   6   8  11       42.11       45.43      5.23 o 
  -5   9  11        3.97        5.60      5.70 o 
  -4   9  11       20.35        8.80      7.66 o 
  -3   9  11       36.77       43.77      8.45 o 
  -2   9  11       53.91       54.40      8.18 o 
   0   9  11       35.49       40.30      5.79 o 
   1   9  11      224.59      111.05     12.54 o 
   2   9  11       53.20       55.26      8.04 o 
   3   9  11       38.33       40.06      4.24 o 
   4   9  11       20.12       12.63      3.04 o 
   5   9  11        3.78        7.45      2.86 o 
  -4  10  11        4.69        1.61      3.79 o 
  -3  10  11       14.21        8.06     10.77 o 
  -2  10  11       26.13       14.86     11.44 o 
  -1  10  11       10.52        7.45      6.59 o 
   0  10  11        1.50        3.12      4.78 o 
   1  10  11       11.31        8.70      2.43 o 
   2  10  11       25.79       25.80      3.47 o 
   3  10  11       14.40       18.11      3.15 o 
   4  10  11        4.88        6.49      3.43 o 
  -2  11  11       27.45       15.18     17.46 o 
  -1  11  11       15.20        4.46      7.36 o 
   0  11  11        4.50        2.38      2.67 o 
   1  11  11       15.03        9.00      9.27 o 
   2  11  11       27.02       18.59     15.21 o 
   0   0  12     6570.40     6573.09    228.38 o 
   1   0  12      262.03      294.19      7.70 o 
   2   0  12      258.55      244.36      6.77 o 
   3   0  12      660.01      754.00     16.49 o 
   4   0  12      325.56      315.49     10.67 o 
   5   0  12      128.88      145.38      7.92 o 
   6   0  12        0.42        2.69      1.45 o 
   7   0  12        5.06        3.79      2.68 o 
   8   0  12        6.22        8.02      3.56 o 
   9   0  12        1.18        7.08      8.42 o 
  -9   1  12       18.93       15.76      9.06 o 
  -8   1  12       84.21       82.53      7.21 o 
  -7   1  12       35.04       36.60      4.57 o 
  -6   1  12      294.52      264.73     10.58 o 
  -5   1  12      490.92      461.59     12.28 o 
  -4   1  12      252.15      243.87      6.64 o 
  -3   1  12     3881.48     3991.33    133.83 o 
  -2   1  12       41.02       46.17      2.33 o 
  -1   1  12      763.10      758.68     18.06 o 
   0   1  12      244.54      216.67      5.94 o 
   1   1  12      757.65      768.03     18.06 o 
   2   1  12       47.76       49.69      2.64 o 
   3   1  12     3859.95     4076.90     88.69 o 
   4   1  12      260.95      255.54      7.11 o 
   5   1  12      487.05      442.62     12.27 o 
   6   1  12      297.98      271.61      9.99 o 
   7   1  12       34.96       29.17      9.49 o 
   8   1  12       84.15       88.36      7.60 o 
   9   1  12       18.91        3.62      7.75 o 
  -9   2  12        6.29       10.73      8.52 o 
  -8   2  12       36.06       38.74     10.83 o 
  -7   2  12       90.87       92.67      4.87 o 
  -6   2  12      510.03      566.68     15.23 o 
  -5   2  12      461.18      454.08     11.52 o 
  -4   2  12        2.23        4.55      1.13 o 
  -3   2  12      106.11       97.17      3.72 o 
  -2   2  12      910.02      982.58     18.20 o 
  -1   2  12      376.99      419.49      9.51 o 
   0   2  12      117.04      128.54      3.75 o 
   1   2  12      374.96      410.07      8.88 o 
   2   2  12      931.21     1001.77     19.70 o 
   3   2  12      102.39       94.41      3.07 o 
   4   2  12        2.26        2.27      0.93 o 
   5   2  12      457.19      494.67     31.55 o 
   6   2  12      510.27      575.12     18.50 o 
   7   2  12       90.24      101.23      9.12 o 
   8   2  12       36.40       35.12      5.61 o 
   9   2  12        6.20        6.69      4.31 o 
  -8   3  12        2.66        2.11      6.34 o 
  -7   3  12       26.09       27.57      4.12 o 
  -6   3  12       53.55       54.24      4.99 o 
  -5   3  12       96.99       89.53      4.61 o 
  -4   3  12      290.76      268.37      8.82 o 
  -3   3  12      115.86      117.37      3.97 o 
  -2   3  12      250.08      275.32      6.06 o 
  -1   3  12       31.72       41.89      2.01 o 
   0   3  12      114.32      134.32      4.06 o 
   1   3  12       32.18       42.28      1.77 o 
   2   3  12      240.29      253.72      6.12 o 
   3   3  12      112.90      122.72      4.31 o 
   4   3  12      288.33      269.51      7.90 o 
   5   3  12       95.79       92.14      6.10 o 
   6   3  12       54.69       53.01      5.44 o 
   7   3  12       25.65       27.03      4.58 o 
   8   3  12        2.62        0.91      3.46 o 
  -8   4  12        0.33        5.67      6.84 o 
  -7   4  12        3.53        5.02      3.32 o 
  -6   4  12       80.00       86.10      6.37 o 
  -5   4  12      476.32      485.57     13.53 o 
  -4   4  12        3.87        3.57      1.22 o 
  -3   4  12      320.28      264.97     10.77 o 
  -2   4  12      848.61      948.48     18.93 o 
  -1   4  12        3.68        2.05      0.84 o 
   0   4  12        1.61        0.14      0.99 o 
   1   4  12        3.93        5.02      1.27 o 
   2   4  12      841.85      940.61     17.83 o 
   3   4  12      330.82      307.97      6.56 o 
   4   4  12        3.74        7.84      2.00 o 
   5   4  12      475.79      503.17     18.51 o 
   6   4  12       80.61       86.59      6.90 o 
   7   4  12        3.36        1.23      3.21 o 
   8   4  12        0.33        5.04      4.17 o 
  -6   5  12       75.07       73.09      7.48 o 
  -5   5  12      519.24      487.55     35.12 o 
  -4   5  12      839.47      826.30     49.54 o 
  -3   5  12      850.24      822.33     32.80 o 
  -2   5  12      470.49      494.84     17.00 o 
  -1   5  12      136.54      131.05      8.73 o 
   0   5  12      342.69      377.90      9.27 o 
   1   5  12      147.70      156.45      4.01 o 
   2   5  12      465.75      506.67     12.05 o 
   3   5  12      848.63      821.15     18.63 o 
   4   5  12      837.02      828.39     23.71 o 
   5   5  12      515.65      501.30     15.74 o 
   6   5  12       75.08       60.74      5.09 o 
   7   5  12        2.31       -1.07      2.44 o 
   8   5  12        4.96        7.43      3.74 o 
  -5   6  12       51.38       59.74      6.98 o 
  -4   6  12      170.79      167.31      8.43 o 
  -3   6  12      246.68      247.17     10.54 o 
  -2   6  12      113.37      107.57      5.69 o 
  -1   6  12       21.27       21.90      3.89 o 
   0   6  12       66.88       73.91      2.95 o 
   1   6  12       20.18       24.68      2.10 o 
   2   6  12      114.16      108.18      4.26 o 
   3   6  12      254.27      261.94      9.45 o 
   4   6  12      169.27      177.75      7.56 o 
   5   6  12       51.70       55.56      4.77 o 
   6   6  12       36.33       30.61      3.92 o 
   7   6  12       14.42       13.57      3.61 o 
  -5   7  12      164.89      167.91     11.17 o 
  -4   7  12       16.83       14.66      3.91 o 
  -3   7  12       93.37      105.05      6.20 o 
  -2   7  12       46.51       58.14      4.55 o 
  -1   7  12       30.46       34.45      2.64 o 
   0   7  12      163.85      170.76     10.38 o 
   1   7  12       26.89       29.52      2.05 o 
   2   7  12       45.41       56.35      4.12 o 
   3   7  12       92.13       91.82      7.23 o 
   4   7  12       17.00       19.71      3.07 o 
   5   7  12      165.16      160.09      7.83 o 
   6   7  12        4.47        9.05      3.30 o 
   7   7  12       25.16       23.81      4.46 o 
  -5   8  12        5.54        3.96      5.23 o 
  -4   8  12       36.19       32.27      7.01 o 
  -3   8  12       50.23       54.01      6.49 o 
  -2   8  12       97.71      105.45      6.40 o 
  -1   8  12        2.13        3.94      1.85 o 
   0   8  12       23.92       26.41      2.25 o 
   1   8  12        1.71        0.22      1.27 o 
   2   8  12       99.28      115.36      6.48 o 
   3   8  12       50.98       50.96      4.44 o 
   4   8  12       36.87       40.56      4.26 o 
   5   8  12        5.64       10.79      2.96 o 
   6   8  12        5.39        9.52      3.54 o 
  -5   9  12       18.19       -2.28      4.86 o 
  -4   9  12        1.71        1.17      2.76 o 
  -3   9  12       42.89       59.03      9.19 o 
  -2   9  12       56.50       61.08      8.59 o 
  -1   9  12      134.97      135.50      7.45 o 
   0   9  12        8.08        3.84      1.41 o 
   1   9  12      137.89      142.83      7.97 o 
   2   9  12       57.78       56.43      5.92 o 
   3   9  12       42.88       47.63      4.60 o 
   4   9  12        1.65        0.03      2.33 o 
   5   9  12       17.87       20.32      3.72 o 
  -4  10  12       12.24       -0.70      5.67 o 
  -3  10  12        3.96        7.01      6.21 o 
  -2  10  12       37.52       46.62      8.25 o 
  -1  10  12       18.10       15.26      5.76 o 
   0  10  12       11.38        6.11     12.39 o 
   1  10  12       17.86       21.67      3.25 o 
   2  10  12       36.79       41.32      5.61 o 
   3  10  12        4.26        3.34      2.55 o 
   4  10  12       12.04       14.23      3.43 o 
  -2  11  12       18.72       29.31      7.75 o 
  -1  11  12        4.12        3.49      2.61 o 
   0  11  12        7.92        6.81      3.07 o 
   1  11  12        4.11        3.68      4.98 o 
   2  11  12       18.38       21.90      4.51 o 
   1   0  13     2289.34     2206.70     49.96 o 
   2   0  13     2975.60     3154.97     70.80 o 
   3   0  13      697.85      701.78     23.39 o 
   4   0  13      218.16      246.96      6.62 o 
   5   0  13       85.10       88.52      4.22 o 
   6   0  13      190.70      186.82      6.82 o 
   7   0  13       47.53       34.77      6.52 o 
   8   0  13        0.29        0.23      3.23 o 
   9   0  13       33.64       36.93     11.34 o 
  -9   1  13        0.20        5.53      8.32 o 
  -8   1  13       36.26       41.64      5.65 o 
  -7   1  13       32.34       34.23      4.63 o 
  -6   1  13      119.96      122.16      5.30 o 
  -5   1  13      209.29      193.55      6.93 o 
  -4   1  13      319.57      345.65      8.77 o 
  -3   1  13      127.39      128.40      9.16 o 
  -2   1  13      315.50      330.05      8.52 o 
  -1   1  13     2350.32     2295.79     51.78 o 
   0   1  13      192.48      212.13      5.90 o 
   1   1  13     2320.30     2301.17     51.76 o 
   2   1  13      304.00      303.20      8.31 o 
   3   1  13      123.71      127.14      4.29 o 
   4   1  13      317.01      361.04      7.72 o 
   5   1  13      212.06      198.06      5.09 o 
   6   1  13      119.17      129.17      7.38 o 
   7   1  13       32.25       33.60      4.70 o 
   8   1  13       36.08       42.07      5.83 o 
   9   1  13        0.18        3.25      8.15 o 
  -8   2  13      116.85      120.76     13.27 o 
  -7   2  13       55.03       68.42      4.42 o 
  -6   2  13      253.11      250.56      8.21 o 
  -5   2  13       88.71       84.79      4.08 o 
  -4   2  13      323.75      319.65      8.33 o 
  -3   2  13      380.09      381.19     13.87 o 
  -2   2  13     2481.71     2756.01     48.62 o 
  -1   2  13     1965.20     1938.57     39.86 o 
   0   2  13      153.93      126.99      5.80 o 
   1   2  13     1961.66     1916.75     37.02 o 
   2   2  13     2484.74     2699.06     52.12 o 
   3   2  13      374.33      379.50      8.45 o 
   4   2  13      329.53      311.25      9.03 o 
   5   2  13       92.49       88.29      3.94 o 
   6   2  13      250.99      237.06      9.44 o 
   7   2  13       55.66       59.57      6.19 o 
   8   2  13      116.67      125.29     11.84 o 
  -8   3  13       59.47       64.57     12.75 o 
  -7   3  13      236.75      236.96      8.41 o 
  -6   3  13      236.75      249.46     10.85 o 
  -5   3  13       86.64       76.98      4.25 o 
  -4   3  13      287.61      265.14     14.06 o 
  -3   3  13      391.41      399.41     14.26 o 
  -2   3  13      666.51      732.58     14.92 o 
  -1   3  13     1107.28     1213.36     25.61 o 
   0   3  13     5015.17     5511.15    111.67 o 
   1   3  13     1096.89     1201.66     25.74 o 
   2   3  13      678.93      739.19     14.18 o 
   3   3  13      387.00      396.52     10.53 o 
   4   3  13      283.38      262.89      7.78 o 
   5   3  13       83.94       78.23      6.62 o 
   6   3  13      237.19      248.52     17.79 o 
   7   3  13      236.15      226.21     18.03 o 
   8   3  13       59.65       72.01      9.01 o 
  -8   4  13       70.68       68.49     12.54 o 
  -7   4  13       24.36       20.22      3.76 o 
  -6   4  13        5.08        4.21      2.34 o 
  -5   4  13      284.78      271.23      9.51 o 
  -4   4  13      160.84      159.18      6.39 o 
  -3   4  13      121.71      127.17      6.01 o 
  -2   4  13      129.29      136.13      5.46 o 
  -1   4  13      817.78      821.44     18.06 o 
   0   4  13       82.37       72.69      2.91 o 
   1   4  13      800.74      811.33     16.89 o 
   2   4  13      131.83      132.17      4.40 o 
   3   4  13      114.68      124.07      3.54 o 
   4   4  13      162.46      155.23      6.64 o 
   5   4  13      279.54      263.93     11.84 o 
   6   4  13        5.25        6.06      2.89 o 
   7   4  13       24.24       19.68      4.45 o 
   8   4  13       71.12       80.03     15.76 o 
  -6   5  13       29.28       21.27      4.63 o 
  -5   5  13       68.95       72.15      7.24 o 
  -4   5  13      506.29      458.64     20.83 o 
  -3   5  13      518.73      532.70     22.30 o 
  -2   5  13       72.43       70.39      4.08 o 
  -1   5  13      159.22      172.66      5.76 o 
   0   5  13       52.02       62.52      2.82 o 
   1   5  13      157.22      167.01      4.65 o 
   2   5  13       74.69       74.56      3.71 o 
   3   5  13      513.26      509.90     12.41 o 
   4   5  13      512.40      464.13     14.93 o 
   5   5  13       67.66       74.06      6.39 o 
   6   5  13       30.03       27.87      3.70 o 
   7   5  13       11.79       18.82      3.69 o 
   8   5  13       26.29       21.68      4.50 o 
  -6   6  13       23.07       21.50      4.83 o 
  -5   6  13       92.46      107.37      8.55 o 
  -4   6  13      145.53      153.17      8.06 o 
  -3   6  13      151.80      163.07      7.81 o 
  -2   6  13      182.01      182.12      7.98 o 
  -1   6  13      253.29      237.37     10.95 o 
   0   6  13      334.75      331.30      7.89 o 
   1   6  13      257.39      244.81      6.23 o 
   2   6  13      178.20      181.50      5.59 o 
   3   6  13      149.50      146.55      9.83 o 
   4   6  13      145.08      166.33      7.24 o 
   5   6  13       93.18       97.21      6.05 o 
   6   6  13       23.45       26.25      4.01 o 
   7   6  13        5.01        1.99      2.95 o 
  -5   7  13        7.02       15.40      4.33 o 
  -4   7  13      148.57      142.55     10.03 o 
  -3   7  13       45.24       45.43      4.66 o 
  -2   7  13       89.29       90.57      5.50 o 
  -1   7  13      350.70      357.68      8.52 o 
   0   7  13        8.00        8.27      1.81 o 
   1   7  13      348.53      349.58     12.73 o 
   2   7  13       92.62       90.96      7.59 o 
   3   7  13       43.08       47.24      6.24 o 
   4   7  13      151.63      126.82      6.41 o 
   5   7  13        7.03       12.80      3.54 o 
   6   7  13        8.70        9.15      3.25 o 
   7   7  13       60.45       54.10      5.86 o 
  -4   8  13       15.14        9.95      8.13 o 
  -3   8  13       32.11       42.37      4.74 o 
  -2   8  13       29.74       31.22      3.95 o 
  -1   8  13        4.00        5.50      1.58 o 
   0   8  13       25.18       23.65      2.15 o 
   1   8  13        3.42        1.94      1.43 o 
   2   8  13       31.39       34.20      3.56 o 
   3   8  13       31.88       32.91      5.93 o 
   4   8  13       14.65       17.46      3.14 o 
   5   8  13       21.44       25.02      3.77 o 
   6   8  13        7.58        8.03      3.32 o 
  -5   9  13        9.05        5.50      5.74 o 
  -4   9  13        9.01        1.78      5.23 o 
  -3   9  13       38.85       43.34      8.32 o 
  -2   9  13      132.13      153.30      8.19 o 
  -1   9  13       84.20       86.19      4.80 o 
   0   9  13      117.27      126.26      4.58 o 
   1   9  13       83.55       86.52      5.57 o 
   2   9  13      131.53      143.12      9.51 o 
   3   9  13       39.03       37.02      4.17 o 
   4   9  13        9.20       16.41      3.28 o 
   5   9  13        9.13       10.23      4.42 o 
  -4  10  13        8.84        2.31      6.17 o 
  -3  10  13       35.83       38.14      9.09 o 
  -2  10  13        2.45        1.29      3.82 o 
  -1  10  13       63.95       78.77      6.21 o 
   0  10  13       11.09        7.03      5.62 o 
   1  10  13       63.29       59.71      8.79 o 
   2  10  13        2.25        3.17      2.30 o 
   3  10  13       35.81       36.40      4.42 o 
   4  10  13        8.63       10.10      3.42 o 
  -2  11  13       61.64       85.67      7.22 o 
  -1  11  13        9.78        9.67      3.99 o 
   0  11  13        0.17        1.44      3.46 o 
   1  11  13        9.96       10.63      7.45 o 
   2  11  13       62.77       60.99      9.70 o 
   0   0  14       23.18       23.83      1.83 o 
   1   0  14      919.67      944.91     22.20 o 
   2   0  14       11.78       10.39      1.76 o 
   3   0  14       13.27       13.82      1.27 o 
   4   0  14       16.02       12.47      1.47 o 
   5   0  14      184.36      191.72      6.35 o 
   6   0  14        2.38        0.04      1.42 o 
   7   0  14        0.10        0.88      2.47 o 
   8   0  14       28.84       28.53      7.46 o 
  -8   1  14       80.30       78.01      7.06 o 
  -7   1  14       27.38       24.93      4.08 o 
  -6   1  14       77.37       72.45      3.94 o 
  -5   1  14      772.03      713.58     17.94 o 
  -4   1  14      161.05      167.34      5.65 o 
  -3   1  14      733.14      691.26     15.46 o 
  -2   1  14       16.50       16.35      1.64 o 
  -1   1  14     1883.64     2048.81     46.24 o 
   0   1  14      638.27      677.43     16.32 o 
   1   1  14     1860.19     2034.54     46.21 o 
   2   1  14       15.92       15.17      1.53 o 
   3   1  14      748.94      698.96     16.88 o 
   4   1  14      160.02      162.38      4.85 o 
   5   1  14      760.45      701.85     15.10 o 
   6   1  14       76.94       67.57      5.86 o 
   7   1  14       27.05       29.77      4.39 o 
   8   1  14       80.04       78.67     12.46 o 
  -8   2  14        3.15        0.72      3.40 o 
  -7   2  14       12.13       16.82      2.70 o 
  -6   2  14       51.80       53.25      3.80 o 
  -5   2  14       26.49       25.38      2.55 o 
  -4   2  14       78.83       74.57      3.12 o 
  -3   2  14       37.78       33.51      2.11 o 
  -2   2  14      400.09      393.22      7.81 o 
  -1   2  14      175.12      146.74      4.39 o 
   0   2  14        7.14        5.45      0.77 o 
   1   2  14      194.37      168.35      4.28 o 
   2   2  14      393.10      380.64      8.63 o 
   3   2  14       40.48       38.62      2.07 o 
   4   2  14       80.14       80.08      2.92 o 
   5   2  14       27.22       25.74      2.39 o 
   6   2  14       52.57       56.99      5.56 o 
   7   2  14       12.31       13.11      3.66 o 
   8   2  14        3.11        3.03      3.68 o 
  -8   3  14       35.47       39.85     10.63 o 
  -7   3  14       29.70       27.31      3.66 o 
  -6   3  14       52.26       48.12      3.74 o 
  -5   3  14        6.81       10.40      2.10 o 
  -4   3  14      352.07      337.99     10.10 o 
  -3   3  14       54.15       52.44      2.65 o 
  -2   3  14      295.67      251.30      6.20 o 
  -1   3  14      974.60     1082.68     22.94 o 
   0   3  14     1316.35     1303.02     25.24 o 
   1   3  14      964.74     1056.81     19.87 o 
   2   3  14      295.56      247.13      5.70 o 
   3   3  14       56.38       53.44      2.41 o 
   4   3  14      352.46      327.02      9.48 o 
   5   3  14        7.52        7.59      2.66 o 
   6   3  14       52.77       45.54      5.26 o 
   7   3  14       29.40       34.44      7.09 o 
   8   3  14       35.31       43.34      6.44 o 
  -8   4  14        2.47        0.63      3.82 o 
  -7   4  14       34.55       37.75      4.84 o 
  -6   4  14       39.46       36.58      4.44 o 
  -5   4  14      334.46      335.08     16.17 o 
  -4   4  14      602.90      582.21     15.39 o 
  -3   4  14      130.46      124.59      4.74 o 
  -2   4  14      106.06      116.49      4.29 o 
  -1   4  14      525.23      553.25     12.96 o 
   0   4  14      104.70       58.50      6.24 o 
   1   4  14      535.39      570.08     11.29 o 
   2   4  14      103.33      107.30      3.26 o 
   3   4  14      133.69      131.03      4.36 o 
   4   4  14      603.67      585.16     17.62 o 
   5   4  14      336.21      321.85     17.79 o 
   6   4  14       40.29       40.66      5.06 o 
   7   4  14       34.30       32.01      5.37 o 
   8   4  14        2.49        2.95      4.81 o 
  -7   5  14        8.60        2.85      3.22 o 
  -6   5  14        6.45        2.75      2.95 o 
  -5   5  14      103.84       90.73      7.45 o 
  -4   5  14      326.58      327.73     16.03 o 
  -3   5  14     1240.07     1184.48     31.89 o 
  -2   5  14      277.76      294.47      9.93 o 
  -1   5  14      142.97      132.23      4.39 o 
   0   5  14      179.66      155.08      4.82 o 
   1   5  14      144.00      139.19      4.12 o 
   2   5  14      267.39      290.31      6.68 o 
   3   5  14     1239.46     1214.19     26.27 o 
   4   5  14      324.26      328.19     11.47 o 
   5   5  14      102.57       96.26      5.65 o 
   6   5  14        6.30        2.93      2.33 o 
   7   5  14        8.46        7.01      3.13 o 
   8   5  14        3.44        1.32      3.28 o 
  -6   6  14        8.79       10.33      3.82 o 
  -5   6  14      102.47      109.71      8.69 o 
  -4   6  14      148.86      159.22     10.50 o 
  -3   6  14      854.96      906.30     29.39 o 
  -2   6  14       22.49       21.39      2.40 o 
  -1   6  14      101.23      107.77      4.49 o 
   0   6  14      109.85       68.12      7.11 o 
   1   6  14       98.59      103.15      4.71 o 
   2   6  14       22.02       22.95      1.82 o 
   3   6  14      852.39      891.76     28.15 o 
   4   6  14      148.04      163.68      7.21 o 
   5   6  14      102.77      107.86      8.86 o 
   6   6  14        8.66        6.95      2.85 o 
   7   6  14       12.77       11.78      3.54 o 
  -5   7  14       40.26       31.19      5.74 o 
  -4   7  14       14.91       15.43      4.33 o 
  -3   7  14      368.45      363.30     14.13 o 
  -2   7  14       84.46       79.24      4.14 o 
  -1   7  14       37.55       39.08      2.41 o 
   0   7  14        1.41        1.47      1.08 o 
   1   7  14       36.77       37.20      2.89 o 
   2   7  14       85.16       87.70      5.38 o 
   3   7  14      370.36      355.07     12.34 o 
   4   7  14       15.14       18.39      3.26 o 
   5   7  14       39.88       36.01      4.18 o 
   6   7  14        8.71        7.05      3.14 o 
   7   7  14       19.04       17.39      4.18 o 
  -4   8  14        1.69        0.72      2.67 o 
  -3   8  14       31.96       42.60      4.93 o 
  -2   8  14       46.40       48.39      4.67 o 
  -1   8  14       79.25       77.67      4.30 o 
   0   8  14      182.50      197.60      6.02 o 
   1   8  14       79.75       75.24      4.72 o 
   2   8  14       48.24       48.89      4.16 o 
   3   8  14       31.77       37.20      3.97 o 
   4   8  14        1.56        0.06      2.03 o 
   5   8  14        3.19        4.75      2.37 o 
   6   8  14        0.52        3.18      3.22 o 
  -4   9  14       30.78       -1.11      4.70 o 
  -3   9  14       41.82       46.29      7.01 o 
  -2   9  14       20.94       28.96      3.34 o 
  -1   9  14       71.75       88.60      4.76 o 
   0   9  14        0.35        1.84      1.39 o 
   1   9  14       71.47       70.84      8.21 o 
   2   9  14       19.72       22.84      3.32 o 
   3   9  14       41.44       50.91      4.75 o 
   4   9  14       31.54       32.88      8.15 o 
   5   9  14        1.42        2.59      2.74 o 
  -4  10  14       16.83        1.51      6.61 o 
  -3  10  14        6.85       -1.38      5.30 o 
  -2  10  14       27.62       30.03      4.44 o 
  -1  10  14       59.36       65.04      5.79 o 
   0  10  14       19.40       17.16     18.11 o 
   1  10  14       59.06       67.38      6.56 o 
   2  10  14       27.64       27.02      5.38 o 
   3  10  14        7.02        6.12      2.81 o 
   4  10  14       17.13       13.94      3.59 o 
  -1  11  14        1.94       -1.65      2.53 o 
   0  11  14       16.21        8.51      6.69 o 
   1  11  14        1.89        3.67      4.25 o 
   1   0  15       67.05       86.01      3.42 o 
   2   0  15      850.42      818.63     19.55 o 
   3   0  15      104.80       91.84      3.21 o 
   4   0  15      211.96      189.98      6.11 o 
   5   0  15       11.29       12.72      1.96 o 
   6   0  15       23.87       16.59      2.32 o 
   7   0  15        4.00       -1.78      2.38 o 
   8   0  15       29.46       27.76      9.48 o 
  -8   1  15        2.31        2.07      3.36 o 
  -7   1  15       55.32       52.41      5.55 o 
  -6   1  15      115.32      118.45      5.05 o 
  -5   1  15       28.92       31.37      2.72 o 
  -4   1  15      243.71      239.19      7.31 o 
  -3   1  15      254.93      248.81      7.46 o 
  -2   1  15      573.90      548.50     13.78 o 
  -1   1  15     2021.90     2051.44     42.70 o 
   0   1  15      159.30      161.61      4.91 o 
   1   1  15     2047.42     2081.63     46.84 o 
   2   1  15      575.11      548.65     13.72 o 
   3   1  15      258.45      254.78      7.33 o 
   4   1  15      242.98      232.69      7.06 o 
   5   1  15       28.41       36.56      2.33 o 
   6   1  15      115.30      113.41      7.33 o 
   7   1  15       55.56       59.07      5.93 o 
   8   1  15        2.33        6.67      3.74 o 
  -8   2  15        7.09        5.54      3.64 o 
  -7   2  15       74.36       81.50      4.81 o 
  -6   2  15      251.65      211.63      7.42 o 
  -5   2  15      229.75      212.95      7.17 o 
  -4   2  15       26.80       24.68      2.41 o 
  -3   2  15      571.47      594.20     14.95 o 
  -2   2  15      123.93      125.31      3.88 o 
  -1   2  15      156.59      166.88      4.71 o 
   0   2  15      613.21      594.42     12.36 o 
   1   2  15      156.93      171.92      4.51 o 
   2   2  15      122.92      125.50      3.74 o 
   3   2  15      552.51      582.57     12.60 o 
   4   2  15       28.31       28.00      2.43 o 
   5   2  15      236.16      216.52      9.94 o 
   6   2  15      249.98      206.62     10.34 o 
   7   2  15       74.88       76.93      6.98 o 
   8   2  15        7.10        5.83      4.16 o 
  -8   3  15       21.89       27.21      6.51 o 
  -7   3  15       12.58       17.27      2.84 o 
  -6   3  15      374.45      405.20     11.99 o 
  -5   3  15      363.70      366.55     10.74 o 
  -4   3  15      112.89      114.44      4.73 o 
  -3   3  15      336.77      306.98     10.52 o 
  -2   3  15     1307.70     1421.21     51.37 o 
  -1   3  15      303.86      326.53      8.35 o 
   0   3  15      243.23      271.61      8.58 o 
   1   3  15      312.59      353.08      7.33 o 
   2   3  15     1332.70     1393.28     26.07 o 
   3   3  15      339.02      325.62     13.14 o 
   4   3  15      111.56      107.22      6.37 o 
   5   3  15      361.33      361.49     16.84 o 
   6   3  15      371.31      397.78     16.28 o 
   7   3  15       12.22       14.86      4.26 o 
   8   3  15       21.73       22.41      5.34 o 
  -8   4  15        1.03        0.25      3.61 o 
  -7   4  15        9.03        9.50      2.51 o 
  -6   4  15       28.22       32.22      3.30 o 
  -5   4  15       37.46       30.63      4.42 o 
  -4   4  15      150.31      151.45      8.45 o 
  -3   4  15      430.19      414.79     13.00 o 
  -2   4  15       64.43       52.51      2.87 o 
  -1   4  15      428.12      452.58     10.79 o 
   0   4  15       17.96        9.29      2.46 o 
   1   4  15      428.87      453.34      9.37 o 
   2   4  15       64.28       51.41      2.25 o 
   3   4  15      437.40      425.38     14.74 o 
   4   4  15      150.86      158.13      6.79 o 
   5   4  15       38.21       37.22      4.58 o 
   6   4  15       28.80       37.57      8.05 o 
   7   4  15        8.99        3.20      3.57 o 
   8   4  15        1.01        2.34      4.23 o 
  -7   5  15       30.46       38.55      5.08 o 
  -6   5  15       10.61       20.06      4.39 o 
  -5   5  15       23.18       23.11      4.60 o 
  -4   5  15      216.60      218.84      8.51 o 
  -3   5  15      425.25      427.44     16.92 o 
  -2   5  15      329.70      320.37      9.48 o 
  -1   5  15      334.11      337.04      8.49 o 
   0   5  15       10.02        5.82      1.84 o 
   1   5  15      339.40      330.14      9.35 o 
   2   5  15      335.24      335.33      7.45 o 
   3   5  15      425.03      444.33     13.97 o 
   4   5  15      211.35      212.00     11.89 o 
   5   5  15       23.79       23.57      3.36 o 
   6   5  15       10.60       15.30      3.23 o 
   7   5  15       30.64       36.54      4.80 o 
  -6   6  15       17.93       27.97      5.43 o 
  -5   6  15       25.50       31.29      5.53 o 
  -4   6  15       43.50       46.49      6.31 o 
  -3   6  15      112.88      114.31      5.96 o 
  -2   6  15      413.78      415.29     12.07 o 
  -1   6  15       18.76       19.44      3.59 o 
   0   6  15      710.00      751.89     17.20 o 
   1   6  15       18.08       24.98      2.39 o 
   2   6  15      408.73      443.57      9.46 o 
   3   6  15      111.65      111.96      5.68 o 
   4   6  15       45.07       47.08      4.18 o 
   5   6  15       25.46       21.92      3.27 o 
   6   6  15       18.21       21.22      3.71 o 
   7   6  15       23.11       25.35      4.49 o 
  -6   7  15        0.57        0.10      2.99 o 
  -5   7  15       43.14       43.27      6.27 o 
  -4   7  15       12.07        4.32      2.76 o 
  -3   7  15        1.40        1.24      1.72 o 
  -2   7  15        9.26        5.34      1.64 o 
  -1   7  15       32.57       34.26      2.91 o 
   0   7  15       37.82       42.62      3.64 o 
   1   7  15       32.73       35.81      3.46 o 
   2   7  15        9.47        6.50      2.03 o 
   3   7  15        1.21        2.12      1.95 o 
   4   7  15       11.57       13.41      2.85 o 
   5   7  15       43.13       45.04      4.65 o 
   6   7  15        0.52       -2.04      2.67 o 
  -5   8  15       12.51       13.48      5.47 o 
  -4   8  15        0.70        1.30      2.86 o 
  -3   8  15       99.87      103.98      8.59 o 
  -2   8  15       53.93       49.50      3.80 o 
  -1   8  15      192.83      193.11      7.05 o 
   0   8  15       43.43       47.90      2.85 o 
   1   8  15      192.84      193.99      6.85 o 
   2   8  15       55.50       57.42      8.57 o 
   3   8  15      101.34      102.85      6.91 o 
   4   8  15        0.70       -0.52      1.93 o 
   5   8  15       12.74       14.55      3.27 o 
   6   8  15        5.09        6.69      3.52 o 
  -3   9  15       47.62       54.16      5.20 o 
  -2   9  15      164.26      176.51      7.14 o 
  -1   9  15       87.88       98.98      5.34 o 
   0   9  15       43.49       48.51      3.30 o 
   1   9  15       89.97      103.71      6.16 o 
   2   9  15      163.03      170.51      8.74 o 
   3   9  15       48.82       56.17      5.02 o 
   4   9  15       27.85       34.43      4.22 o 
   5   9  15       44.09       42.53      7.69 o 
  -3  10  15        7.93        7.45      5.48 o 
  -2  10  15       66.87       68.96      7.98 o 
  -1  10  15       50.36       55.98      5.50 o 
   0  10  15        0.99       -0.66      3.10 o 
   1  10  15       49.41       51.06      5.03 o 
   2  10  15       67.42       63.19      9.16 o 
   3  10  15        8.21        7.91      3.67 o 
  -1  11  15       27.39       26.68      4.47 o 
   0  11  15        0.43       -0.57      3.36 o 
   1  11  15       27.45       20.82     15.90 o 
   0   0  16      419.37      410.81     16.50 o 
   1   0  16       41.19       52.14      2.56 o 
   2   0  16      315.90      349.60      9.42 o 
   3   0  16      446.21      443.47     11.66 o 
   4   0  16      415.84      413.04     11.19 o 
   5   0  16      151.00      145.33      5.37 o 
   6   0  16       17.92       20.32      2.53 o 
   7   0  16        9.64        5.34      3.05 o 
   8   0  16       27.77       23.65      4.88 o 
  -8   1  16      110.76      113.43      8.29 o 
  -7   1  16        1.28       -1.04      4.73 o 
  -6   1  16      347.07      309.17      9.40 o 
  -5   1  16       19.32       20.13      2.29 o 
  -4   1  16       46.01       45.79      3.01 o 
  -3   1  16      656.08      654.23     16.21 o 
  -2   1  16      397.02      410.82     10.68 o 
  -1   1  16     1177.77     1258.23     26.67 o 
   0   1  16       50.76       49.28      2.36 o 
   1   1  16     1169.63     1272.28     29.36 o 
   2   1  16      381.66      395.07     10.55 o 
   3   1  16      651.38      632.43     15.96 o 
   4   1  16       44.40       53.40      4.96 o 
   5   1  16       20.51       19.15      1.91 o 
   6   1  16      350.67      291.13     13.00 o 
   7   1  16        1.24        1.20      2.83 o 
   8   1  16      110.58       95.95     19.27 o 
  -8   2  16        6.15        4.97      3.85 o 
  -7   2  16       41.08       46.74      3.95 o 
  -6   2  16      227.31      227.83      7.75 o 
  -5   2  16      201.25      191.84      6.66 o 
  -4   2  16       29.71       32.45      2.67 o 
  -3   2  16       90.83       82.75      3.69 o 
  -2   2  16      106.20       94.73      2.86 o 
  -1   2  16     1404.31     1402.92     29.68 o 
   0   2  16      851.96      773.09     14.65 o 
   1   2  16     1393.41     1400.02     27.58 o 
   2   2  16      100.99       90.31      3.14 o 
   3   2  16       90.60       82.30      3.06 o 
   4   2  16       29.88       30.68      2.09 o 
   5   2  16      203.83      184.59      8.56 o 
   6   2  16      228.54      214.67     10.70 o 
   7   2  16       40.65       43.57      5.65 o 
   8   2  16        5.94        8.88      4.33 o 
  -8   3  16        4.74        4.19      3.37 o 
  -7   3  16       42.85       44.07      3.89 o 
  -6   3  16      110.89      103.01      5.03 o 
  -5   3  16      297.34      307.14      9.46 o 
  -4   3  16      134.31      122.57      4.94 o 
  -3   3  16      170.44      176.65      5.99 o 
  -2   3  16     1056.25     1005.86     27.65 o 
  -1   3  16      159.95      128.47      4.18 o 
   0   3  16      545.73      554.85     12.77 o 
   1   3  16      166.32      141.19      4.01 o 
   2   3  16     1061.60     1047.27     19.58 o 
   3   3  16      168.42      179.70      4.99 o 
   4   3  16      139.84      127.03      6.96 o 
   5   3  16      294.75      295.82     12.79 o 
   6   3  16      111.46      100.66      7.22 o 
   7   3  16       42.68       40.76      5.78 o 
   8   3  16        4.63        3.10      4.16 o 
  -8   4  16       10.27        9.76      3.03 o 
  -7   4  16       55.10       62.05      4.77 o 
  -6   4  16        4.01        6.56      2.08 o 
  -5   4  16       27.18       29.58      2.99 o 
  -4   4  16       10.68        9.34      3.62 o 
  -3   4  16       63.60       65.28      8.10 o 
  -2   4  16      430.74      426.68     13.00 o 
  -1   4  16      530.32      586.64     13.80 o 
   0   4  16        8.11        6.35      1.28 o 
   1   4  16      530.43      603.23     12.01 o 
   2   4  16      431.28      421.17      8.96 o 
   3   4  16       62.78       62.57      2.66 o 
   4   4  16       10.50        7.99      2.13 o 
   5   4  16       26.39       28.37      4.18 o 
   6   4  16        4.13        6.42      3.02 o 
   7   4  16       54.52       58.08      8.69 o 
   8   4  16       10.15        6.65      4.64 o 
  -7   5  16        8.63        2.85      4.38 o 
  -6   5  16       35.24       37.06      4.33 o 
  -5   5  16       51.90       54.64      4.70 o 
  -4   5  16       27.07       28.19      3.39 o 
  -3   5  16      198.54      186.71      7.79 o 
  -2   5  16      116.73      117.23      4.58 o 
  -1   5  16      406.96      394.18      9.91 o 
   0   5  16       95.13       95.29      3.70 o 
   1   5  16      411.12      403.61      9.22 o 
   2   5  16      115.19      116.23      3.64 o 
   3   5  16      201.57      192.56      7.60 o 
   4   5  16       28.32       30.21      3.40 o 
   5   5  16       51.99       63.19      4.93 o 
   6   5  16       35.45       40.49      4.58 o 
   7   5  16        8.82        3.96      3.00 o 
  -7   6  16       21.29       24.90      4.36 o 
  -6   6  16       10.48        9.20      2.71 o 
  -5   6  16       27.56       31.04      3.89 o 
  -4   6  16      173.84      153.54      7.27 o 
  -3   6  16      275.30      271.41     10.26 o 
  -2   6  16      579.49      581.54     17.70 o 
  -1   6  16      466.83      410.04     33.75 o 
   0   6  16       14.69       12.15      2.25 o 
   1   6  16      469.00      422.10      9.74 o 
   2   6  16      586.59      589.31     12.15 o 
   3   6  16      278.74      283.96     10.92 o 
   4   6  16      178.00      152.33      9.36 o 
   5   6  16       28.57       30.11      3.86 o 
   6   6  16       10.62       10.14      3.21 o 
   7   6  16       21.39       23.77      4.91 o 
  -6   7  16        3.41        0.60      3.49 o 
  -5   7  16       21.14       22.64      5.20 o 
  -4   7  16       58.95       63.99      5.25 o 
  -3   7  16       47.27       46.16      4.45 o 
  -2   7  16      143.96      139.57      6.46 o 
  -1   7  16      438.93      449.45     14.27 o 
   0   7  16      208.53      231.03      9.65 o 
   1   7  16      433.17      440.32     11.24 o 
   2   7  16      142.79      133.54     14.94 o 
   3   7  16       46.91       49.43      5.02 o 
   4   7  16       58.20       62.74      7.26 o 
   5   7  16       21.16       30.05      4.87 o 
   6   7  16        3.43        3.03      2.89 o 
  -5   8  16        3.83        2.05      4.33 o 
  -4   8  16        2.49        3.72      2.60 o 
  -3   8  16       99.38      116.63      6.48 o 
  -2   8  16        7.66        5.25      1.94 o 
  -1   8  16       47.70       48.81      3.60 o 
   0   8  16        7.74        7.87      1.62 o 
   1   8  16       48.24       49.94      6.87 o 
   2   8  16        7.66        7.36      2.81 o 
   3   8  16       98.66      110.70      6.15 o 
   4   8  16        2.65       -0.02      2.07 o 
   5   8  16        3.53        7.65      2.82 o 
  -4   9  16       40.22       56.87      5.67 o 
  -3   9  16       44.85       47.07      5.05 o 
  -2   9  16       44.38       60.32      5.80 o 
  -1   9  16       74.79       86.71      4.90 o 
   0   9  16        0.01        1.38      1.69 o 
   1   9  16       76.81       80.88      5.50 o 
   2   9  16       43.86       47.57      7.02 o 
   3   9  16       43.65       45.28     13.03 o 
   4   9  16       40.46       52.24      6.25 o 
  -3  10  16       10.53        6.87      4.93 o 
  -2  10  16       28.41       33.83      4.57 o 
  -1  10  16        3.36        3.86      2.21 o 
   0  10  16        3.50        5.54      4.01 o 
   1  10  16        3.77        5.26      2.56 o 
   2  10  16       28.31       35.95      6.66 o 
   3  10  16       10.57       13.60      3.26 o 
   1   0  17      198.98      229.71      6.69 o 
   2   0  17        0.64        1.77      1.14 o 
   3   0  17      101.95      102.31      4.08 o 
   4   0  17       15.10       21.34      2.26 o 
   5   0  17      209.98      226.32      7.28 o 
   6   0  17        1.92        0.54      1.51 o 
   7   0  17        0.92        2.37      2.79 o 
   8   0  17        2.48        0.25      3.45 o 
  -8   1  17       14.69       12.24      4.22 o 
  -7   1  17       53.81       48.85      8.94 o 
  -6   1  17      102.70       89.02      8.05 o 
  -5   1  17        5.13        5.52      1.55 o 
  -4   1  17       98.60       88.81      3.95 o 
  -3   1  17       67.60       66.04      3.27 o 
  -2   1  17      297.10      271.60      7.87 o 
  -1   1  17       67.94       67.09      2.50 o 
   0   1  17      470.23      431.63     10.12 o 
   1   1  17       67.42       81.27      3.57 o 
   2   1  17      294.34      278.67      8.32 o 
   3   1  17       66.18       59.82      3.07 o 
   4   1  17       97.90       92.17      4.10 o 
   5   1  17        5.31        3.45      1.25 o 
   6   1  17      101.93       91.18      6.47 o 
   7   1  17       53.97       47.43      5.74 o 
   8   1  17       14.78       11.60      4.61 o 
  -8   2  17       30.15       29.07      5.33 o 
  -7   2  17        2.81        3.01      2.27 o 
  -6   2  17      133.47      137.92      5.66 o 
  -5   2  17      236.23      230.43      7.65 o 
  -4   2  17      515.69      455.37     17.24 o 
  -3   2  17      138.08      126.96      4.76 o 
  -2   2  17      164.92      164.74      4.39 o 
  -1   2  17      163.15      186.92      5.39 o 
   0   2  17       78.09       74.53      2.73 o 
   1   2  17      160.52      198.13      5.92 o 
   2   2  17      168.94      168.59      4.70 o 
   3   2  17      138.80      130.12      4.06 o 
   4   2  17      506.97      473.02     10.54 o 
   5   2  17      237.08      224.16      7.61 o 
   6   2  17      131.23      119.89      7.75 o 
   7   2  17        2.70        8.54      3.55 o 
   8   2  17       30.12       32.03      6.04 o 
  -8   3  17        4.33        2.36      3.16 o 
  -7   3  17       42.44       46.85      4.13 o 
  -6   3  17       25.98       25.79      2.99 o 
  -5   3  17       59.98       63.97      4.00 o 
  -4   3  17      144.17      153.45      7.17 o 
  -3   3  17      600.61      574.28     15.12 o 
  -2   3  17      333.96      310.47     10.15 o 
  -1   3  17      250.94      248.47      6.55 o 
   0   3  17       15.72       12.22      2.09 o 
   1   3  17      248.03      240.61      6.09 o 
   2   3  17      327.74      312.24      7.02 o 
   3   3  17      591.71      592.82     12.75 o 
   4   3  17      143.08      151.58      5.70 o 
   5   3  17       58.15       59.26      6.56 o 
   6   3  17       24.96       21.50      4.08 o 
   7   3  17       42.80       47.37      6.21 o 
   8   3  17        4.41        6.06      5.52 o 
  -8   4  17       17.36       22.37      3.65 o 
  -7   4  17        0.33        3.31      2.23 o 
  -6   4  17        0.86        1.43      1.93 o 
  -5   4  17       38.79       42.16      3.54 o 
  -4   4  17      419.45      447.98     13.87 o 
  -3   4  17      394.93      381.10     12.51 o 
  -2   4  17      288.17      274.88      9.27 o 
  -1   4  17      100.80      100.46      5.94 o 
   0   4  17       21.58       23.86      3.13 o 
   1   4  17       97.25      107.73      3.33 o 
   2   4  17      280.53      266.68      6.29 o 
   3   4  17      392.60      392.55      8.60 o 
   4   4  17      411.62      410.63     13.79 o 
   5   4  17       39.40       44.20      5.14 o 
   6   4  17        0.86        0.24      2.71 o 
   7   4  17        0.35        0.04      3.71 o 
   8   4  17       17.48       15.65      5.10 o 
  -7   5  17        1.26        6.17      2.94 o 
  -6   5  17       40.26       38.91      4.39 o 
  -5   5  17       61.47       62.36      4.99 o 
  -4   5  17      250.09      258.20      9.68 o 
  -3   5  17      364.27      331.15     11.74 o 
  -2   5  17      178.43      164.16      7.63 o 
  -1   5  17       73.21       71.04      3.12 o 
   0   5  17       86.62       96.65      4.67 o 
   1   5  17       71.25       71.81      2.83 o 
   2   5  17      175.50      164.49      5.52 o 
   3   5  17      364.07      356.78      9.40 o 
   4   5  17      250.60      243.97      9.53 o 
   5   5  17       60.94       66.47      5.08 o 
   6   5  17       39.86       35.86      4.48 o 
   7   5  17        1.33        3.35      3.02 o 
  -7   6  17        8.92        9.89      3.99 o 
  -6   6  17        0.86        0.39      2.41 o 
  -5   6  17       67.47       63.81      5.37 o 
  -4   6  17       77.54       77.31      5.44 o 
  -3   6  17      298.67      299.66     10.97 o 
  -2   6  17      189.82      182.35      9.07 o 
  -1   6  17       76.88       67.08      4.47 o 
   0   6  17       54.90       55.73      3.12 o 
   1   6  17       80.64       78.04      3.23 o 
   2   6  17      190.90      188.48      5.83 o 
   3   6  17      293.89      303.37     10.81 o 
   4   6  17       77.32       75.47      5.18 o 
   5   6  17       68.36       67.46      5.32 o 
   6   6  17        0.88        4.18      2.79 o 
   7   6  17        8.80       13.90      3.90 o 
  -6   7  17       14.75       20.13      4.14 o 
  -5   7  17        3.06        0.29      2.37 o 
  -4   7  17       24.09       27.01      3.74 o 
  -3   7  17      175.73      178.53      8.67 o 
  -2   7  17      171.05      175.76      7.53 o 
  -1   7  17      176.15      168.01      6.26 o 
   0   7  17      103.06      112.40      4.41 o 
   1   7  17      178.58      169.34      5.33 o 
   2   7  17      171.53      166.55     18.76 o 
   3   7  17      175.09      175.19      7.68 o 
   4   7  17       24.44       31.65      3.74 o 
   5   7  17        3.33        2.09      2.47 o 
   6   7  17       14.69       18.09      4.10 o 
  -5   8  17       30.61       32.54      5.18 o 
  -4   8  17       73.61       72.42      5.98 o 
  -3   8  17      174.55      157.54      7.91 o 
  -2   8  17       16.79       18.40      3.12 o 
  -1   8  17      310.35      350.12     12.01 o 
   0   8  17       29.48       37.59      4.64 o 
   1   8  17      311.75      348.54     16.78 o 
   2   8  17       16.67       19.11      2.90 o 
   3   8  17      173.69      170.03      9.12 o 
   4   8  17       73.34       71.77      5.61 o 
   5   8  17       31.16       41.45      4.81 o 
  -4   9  17       15.18       17.22      4.02 o 
  -3   9  17       26.79       26.49      6.00 o 
  -2   9  17       27.68       32.05      7.41 o 
  -1   9  17       28.21       35.23      4.12 o 
   0   9  17        5.08        5.15      2.98 o 
   1   9  17       27.40       35.36      4.81 o 
   2   9  17       27.65       24.97      3.55 o 
   3   9  17       28.03       26.28      3.78 o 
   4   9  17       14.94       11.49      3.27 o 
  -3  10  17       18.31       16.77      5.27 o 
  -2  10  17        7.81        5.32      3.01 o 
  -1  10  17       21.11       25.00      4.86 o 
   0  10  17       12.11        2.67      7.04 o 
   1  10  17       20.01       15.87      4.84 o 
   2  10  17        7.83       11.28      3.29 o 
   3  10  17       17.94       20.67      3.79 o 
   0   0  18     2271.05     2411.99     70.81 o 
   1   0  18      431.52      379.35     10.02 o 
   2   0  18     2088.01     2084.80     47.65 o 
   3   0  18        2.94        2.44      1.25 o 
   4   0  18       96.68      105.01      4.35 o 
   5   0  18       18.45       15.70      2.08 o 
   6   0  18       12.43       14.45      2.72 o 
   7   0  18       92.95       74.37     19.92 o 
   8   0  18       48.77       60.24     14.34 o 
  -8   1  18       28.22       25.68      5.18 o 
  -7   1  18       47.84       41.62     10.13 o 
  -6   1  18       41.13       54.15      6.41 o 
  -5   1  18      303.33      274.57      8.51 o 
  -4   1  18      369.69      346.83      9.91 o 
  -3   1  18      194.43      182.39      7.10 o 
  -2   1  18      304.68      286.39      8.30 o 
  -1   1  18      219.61      198.48      6.17 o 
   0   1  18       95.04       94.25      3.10 o 
   1   1  18      221.08      208.85      6.29 o 
   2   1  18      300.87      293.62      8.29 o 
   3   1  18      200.44      187.65      6.04 o 
   4   1  18      370.79      343.50      9.75 o 
   5   1  18      300.91      272.02      7.16 o 
   6   1  18       41.29       46.62      5.29 o 
   7   1  18       47.42       51.58      5.95 o 
   8   1  18       28.24       21.52      6.42 o 
  -8   2  18        4.35        7.41      7.45 o 
  -7   2  18       49.12       46.26      4.01 o 
  -6   2  18        2.63        1.17      1.64 o 
  -5   2  18      399.87      385.51     11.02 o 
  -4   2  18      421.45      388.82     11.42 o 
  -3   2  18      200.58      182.26      6.65 o 
  -2   2  18       75.85       74.69      3.41 o 
  -1   2  18      110.30      116.06      5.03 o 
   0   2  18      749.51      732.70     16.13 o 
   1   2  18      103.32      123.63      3.92 o 
   2   2  18       70.62       73.24      2.91 o 
   3   2  18      207.03      178.51      5.11 o 
   4   2  18      420.50      387.58      9.19 o 
   5   2  18      395.35      363.41     11.03 o 
   6   2  18        2.87       -0.40      2.47 o 
   7   2  18       48.82       50.39      6.22 o 
   8   2  18        4.44        9.06      4.54 o 
  -8   3  18        5.51       10.02      3.63 o 
  -7   3  18       33.99       42.43      4.00 o 
  -6   3  18        6.82        7.00      1.97 o 
  -5   3  18      340.82      321.70      9.95 o 
  -4   3  18       48.03       42.34      3.27 o 
  -3   3  18      302.26      291.51      8.66 o 
  -2   3  18      235.97      239.57      8.38 o 
  -1   3  18      262.28      258.98      6.91 o 
   0   3  18        7.78       11.92      1.19 o 
   1   3  18      259.04      258.64      6.47 o 
   2   3  18      231.59      239.14      5.75 o 
   3   3  18      300.81      281.87      7.22 o 
   4   3  18       50.94       48.06      3.28 o 
   5   3  18      339.02      318.95     13.56 o 
   6   3  18        7.09        9.45      3.28 o 
   7   3  18       34.07       42.31      6.09 o 
   8   3  18        5.51        0.05      4.11 o 
  -7   4  18       13.97       16.16      3.08 o 
  -6   4  18      147.71      139.49      6.18 o 
  -5   4  18        2.02        2.57      1.67 o 
  -4   4  18      107.09      100.78      5.29 o 
  -3   4  18      133.71      131.79      6.11 o 
  -2   4  18       51.01       43.51      4.68 o 
  -1   4  18       12.77       16.00      3.46 o 
   0   4  18       44.81       47.45      2.43 o 
   1   4  18       14.99       16.89      1.56 o 
   2   4  18       52.17       53.80      2.49 o 
   3   4  18      140.44      141.56      4.15 o 
   4   4  18      107.74       93.62      5.20 o 
   5   4  18        2.01        0.90      2.43 o 
   6   4  18      148.07      141.18      8.81 o 
   7   4  18       13.68       14.98      4.66 o 
  -7   5  18        8.05       11.43      3.31 o 
  -6   5  18       62.38       76.96      5.87 o 
  -5   5  18       97.61       91.94      5.72 o 
  -4   5  18      276.35      281.92     10.61 o 
  -3   5  18      579.88      590.59     18.00 o 
  -2   5  18       72.25       81.63      4.66 o 
  -1   5  18      573.56      568.58     13.42 o 
   0   5  18      510.32      515.95     12.46 o 
   1   5  18      569.09      558.84     27.09 o 
   2   5  18       72.25       78.21      3.02 o 
   3   5  18      579.78      590.50     14.39 o 
   4   5  18      275.47      294.51     10.76 o 
   5   5  18       96.78       94.73      5.71 o 
   6   5  18       62.29       74.27      5.89 o 
   7   5  18        7.78        9.61      3.33 o 
  -7   6  18        1.04       -1.89      2.88 o 
  -6   6  18        2.10        4.04      2.68 o 
  -5   6  18      152.93      172.17     10.87 o 
  -4   6  18       73.90       75.69      5.42 o 
  -3   6  18      107.97       94.45      5.45 o 
  -2   6  18       65.06       64.32      4.67 o 
  -1   6  18       57.38       58.16      4.18 o 
   0   6  18        6.52        7.34      1.99 o 
   1   6  18       53.70       58.75      2.99 o 
   2   6  18       64.69       68.35      2.92 o 
   3   6  18      112.85      108.73      5.57 o 
   4   6  18       73.96       74.37      5.10 o 
   5   6  18      153.68      168.90      8.00 o 
   6   6  18        2.12        4.22      3.04 o 
   7   6  18        1.01       -0.65      3.06 o 
  -6   7  18        1.34        0.99      2.80 o 
  -5   7  18       18.40       23.64      6.84 o 
  -4   7  18       15.25       23.10      3.54 o 
  -3   7  18       51.48       43.73      4.36 o 
  -2   7  18      252.65      267.84     10.21 o 
  -1   7  18      190.77      184.58      7.83 o 
   0   7  18        0.01        0.27      1.13 o 
   1   7  18      190.16      192.21      6.17 o 
   2   7  18      256.29      261.82     11.51 o 
   3   7  18       53.52       45.74      4.23 o 
   4   7  18       15.52       23.66      3.42 o 
   5   7  18       18.85       22.60      3.82 o 
   6   7  18        1.27        1.20      2.64 o 
  -5   8  18       20.08       24.39      4.52 o 
  -4   8  18        2.38        3.72      4.24 o 
  -3   8  18       97.20       96.12     10.18 o 
  -2   8  18       24.29       21.39      3.34 o 
  -1   8  18       53.99       66.35      4.94 o 
   0   8  18       13.87        6.25      3.53 o 
   1   8  18       56.30       54.82      4.65 o 
   2   8  18       25.38       19.25      3.04 o 
   3   8  18       99.67      104.64     13.89 o 
   4   8  18        2.60        1.97      2.44 o 
   5   8  18       19.62       26.48      4.29 o 
  -4   9  18       87.40       94.86      7.23 o 
  -3   9  18       30.44       26.46      4.06 o 
  -2   9  18       36.78       39.62      4.45 o 
  -1   9  18       50.08       55.89      4.96 o 
   0   9  18       92.57       80.49     24.47 o 
   1   9  18       48.95       42.73      4.50 o 
   2   9  18       36.20       32.77      5.34 o 
   3   9  18       30.74       24.63      3.69 o 
   4   9  18       88.50      107.36      8.18 o 
  -2  10  18       15.65       14.25      6.50 o 
  -1  10  18       42.27       64.06      9.17 o 
   0  10  18        2.32       -0.80      5.17 o 
   1  10  18       42.65       49.19      7.04 o 
   2  10  18       16.45       14.78      3.33 o 
   1   0  19      121.20      105.42      4.04 o 
   2   0  19      547.78      558.23     14.45 o 
   3   0  19       50.98       36.38      4.36 o 
   4   0  19        0.24        0.18      1.55 o 
   5   0  19        6.27        9.51      1.86 o 
   6   0  19       12.69       11.55      4.83 o 
   7   0  19       62.84       49.06     18.77 o 
   8   0  19       47.54       40.50      6.01 o 
  -8   1  19       32.72       39.75      6.03 o 
  -7   1  19       51.00       49.45      9.31 o 
  -6   1  19       31.79       31.72      3.08 o 
  -5   1  19       73.12       68.81      3.81 o 
  -4   1  19      161.86      157.45      5.74 o 
  -3   1  19      228.82      198.18      6.61 o 
  -2   1  19      470.68      448.33     11.99 o 
  -1   1  19      789.02      796.75     19.64 o 
   0   1  19      533.70      559.20     21.70 o 
   1   1  19      794.23      822.95     19.76 o 
   2   1  19      466.94      456.70     11.97 o 
   3   1  19      223.54      210.89      6.64 o 
   4   1  19      162.40      159.45      5.61 o 
   5   1  19       74.01       68.57      4.28 o 
   6   1  19       31.61       34.19      4.83 o 
   7   1  19       50.79       45.42     10.63 o 
   8   1  19       32.67       27.37      6.12 o 
  -8   2  19       50.78       52.96     11.74 o 
  -7   2  19       31.42       33.74      6.49 o 
  -6   2  19       71.12       70.00      4.34 o 
  -5   2  19        0.79        1.25      1.53 o 
  -4   2  19      207.94      203.99      6.82 o 
  -3   2  19        4.54        3.26      1.58 o 
  -2   2  19      144.16      139.08      5.00 o 
  -1   2  19       39.93       27.11      2.70 o 
   0   2  19       99.43       96.23      6.59 o 
   1   2  19       37.26       29.15      1.95 o 
   2   2  19      140.10      138.55      4.28 o 
   3   2  19        3.33        4.47      2.12 o 
   4   2  19      206.22      192.07      5.63 o 
   5   2  19        0.99        2.92      1.55 o 
   6   2  19       71.14       64.26      8.94 o 
   7   2  19       31.52       24.59      4.80 o 
   8   2  19       50.95       53.63      7.13 o 
  -8   3  19        6.77        8.88      3.56 o 
  -7   3  19       10.10        8.91      2.60 o 
  -6   3  19      118.08      121.79      5.60 o 
  -5   3  19      198.97      179.20      6.74 o 
  -4   3  19      184.91      169.86      6.27 o 
  -3   3  19      429.68      429.97     12.90 o 
  -2   3  19      208.67      181.83      7.29 o 
  -1   3  19      640.59      589.01     23.65 o 
   0   3  19       35.46       39.13      2.38 o 
   1   3  19      632.26      606.49     17.64 o 
   2   3  19      207.03      204.81      5.52 o 
   3   3  19      424.29      424.00      9.92 o 
   4   3  19      186.79      175.45      6.32 o 
   5   3  19      201.97      191.06      9.51 o 
   6   3  19      117.15      123.83     10.05 o 
   7   3  19       10.38        6.69      3.86 o 
   8   3  19        6.72        7.87      4.52 o 
  -7   4  19        2.45        0.88      2.25 o 
  -6   4  19       24.07       33.42      3.59 o 
  -5   4  19       58.88       58.99      4.16 o 
  -4   4  19      181.98      180.27      7.59 o 
  -3   4  19      288.85      287.49     10.45 o 
  -2   4  19       74.94       64.53      4.27 o 
  -1   4  19      402.91      371.28      9.51 o 
   0   4  19        0.10        2.32      1.25 o 
   1   4  19      415.27      383.95     15.63 o 
   2   4  19       76.34       72.61      2.89 o 
   3   4  19      287.23      311.84      7.24 o 
   4   4  19      182.98      181.93      7.67 o 
   5   4  19       57.49       62.94      5.95 o 
   6   4  19       23.94       29.56      5.04 o 
   7   4  19        2.45       -2.59      3.62 o 
  -7   5  19        4.96        5.88      4.93 o 
  -6   5  19       14.28       17.86      5.00 o 
  -5   5  19       70.13       77.03     11.47 o 
  -4   5  19      175.56      174.24      7.75 o 
  -3   5  19      145.91      151.87      6.88 o 
  -2   5  19       54.59       48.80      4.01 o 
  -1   5  19      492.38      474.12     14.85 o 
   0   5  19       89.24       79.71      7.01 o 
   1   5  19      492.67      490.31     14.63 o 
   2   5  19       56.78       58.16      2.69 o 
   3   5  19      142.35      144.27      5.21 o 
   4   5  19      175.55      179.94      9.12 o 
   5   5  19       68.54       67.95      5.27 o 
   6   5  19       13.98       17.03      3.50 o 
   7   5  19        4.90        5.50      3.35 o 
  -6   6  19       16.32       21.70      3.80 o 
  -5   6  19       36.23       39.99      4.50 o 
  -4   6  19       12.11       13.40      2.93 o 
  -3   6  19       21.21       18.63      2.99 o 
  -2   6  19       88.32       98.37      5.34 o 
  -1   6  19      281.64      263.05      9.49 o 
   0   6  19       34.68       38.40      2.76 o 
   1   6  19      274.45      255.93      6.95 o 
   2   6  19       85.82       92.77      3.42 o 
   3   6  19       20.02       19.42      2.79 o 
   4   6  19       12.52       13.35      2.72 o 
   5   6  19       35.56       45.12      4.63 o 
   6   6  19       16.60       21.29      3.97 o 
  -6   7  19       21.43       23.47      7.50 o 
  -5   7  19        0.35        1.84      2.43 o 
  -4   7  19       73.77       66.97      7.48 o 
  -3   7  19       61.41       68.99      5.38 o 
  -2   7  19        6.56        4.56      2.30 o 
  -1   7  19       47.15       42.85      6.31 o 
   0   7  19      116.89      107.59      4.39 o 
   1   7  19       47.93       42.63      4.39 o 
   2   7  19        5.92        9.52      2.43 o 
   3   7  19       60.73       70.95      4.93 o 
   4   7  19       74.81       66.50      5.31 o 
   5   7  19        0.42       -1.04      2.41 o 
   6   7  19       21.92       29.57      4.38 o 
  -5   8  19        6.04       10.41      3.96 o 
  -4   8  19       14.64       22.08      3.84 o 
  -3   8  19       32.77       33.99      4.31 o 
  -2   8  19       10.82       13.54      2.81 o 
  -1   8  19       97.07       92.98      5.48 o 
   0   8  19        8.90        4.93      4.29 o 
   1   8  19       96.95       88.67      5.24 o 
   2   8  19       10.54        7.85      2.48 o 
   3   8  19       32.31       35.30      6.94 o 
   4   8  19       14.63       18.87      3.36 o 
   5   8  19        6.21        6.60      2.95 o 
  -4   9  19        2.88        0.52      4.83 o 
  -3   9  19        8.54        9.22      3.26 o 
  -2   9  19        1.58        2.59      2.58 o 
  -1   9  19       65.65       85.07      6.02 o 
   0   9  19       49.92       40.88     14.39 o 
   1   9  19       66.03       74.45      5.69 o 
   2   9  19        1.35       -0.64      2.08 o 
   3   9  19        8.46        7.09      2.77 o 
   4   9  19        2.69        5.38      2.95 o 
  -2  10  19       63.33       77.53      6.66 o 
  -1  10  19        4.59        6.45      3.65 o 
   0  10  19       39.13        1.24      6.21 o 
   1  10  19        4.63        2.00      3.73 o 
   2  10  19       63.32       64.09     11.73 o 
   0   0  20      597.20      543.43     22.24 o 
   1   0  20        8.83        8.30      1.44 o 
   2   0  20      366.77      332.57      9.48 o 
   3   0  20       24.13       24.59      2.37 o 
   4   0  20       25.34       26.94      2.57 o 
   5   0  20       23.53       19.54      3.16 o 
   6   0  20       11.61       10.83      5.10 o 
   7   0  20        0.52       -0.43      2.99 o 
   8   0  20        1.68        5.38      4.11 o 
  -8   1  20        8.66        9.61      4.57 o 
  -7   1  20       53.12       46.19      5.22 o 
  -6   1  20       35.75       36.33      3.27 o 
  -5   1  20       51.08       45.74      3.40 o 
  -4   1  20       10.00        9.64      1.80 o 
  -3   1  20      781.64      766.74     19.18 o 
  -2   1  20      669.73      661.92     36.46 o 
  -1   1  20      327.08      302.21      8.76 o 
   0   1  20        2.26        2.84      1.36 o 
   1   1  20      329.82      325.54      8.97 o 
   2   1  20      673.18      673.10     16.93 o 
   3   1  20      767.77      757.21     19.05 o 
   4   1  20       10.03        9.02      1.75 o 
   5   1  20       53.21       50.15      2.95 o 
   6   1  20       35.76       39.98      9.17 o 
   7   1  20       52.83       48.80      5.96 o 
   8   1  20        8.59        4.02      4.10 o 
  -8   2  20       11.63       14.93      8.32 o 
  -7   2  20        4.03        5.09      3.82 o 
  -6   2  20       61.96       56.97      4.04 o 
  -5   2  20       88.44       81.40      4.42 o 
  -4   2  20       77.53       75.07      3.89 o 
  -3   2  20     1103.18     1079.88     25.93 o 
  -2   2  20      129.92      128.80      4.85 o 
  -1   2  20      147.12      123.97      5.78 o 
   0   2  20      278.25      276.61      8.07 o 
   1   2  20      154.91      163.80      4.80 o 
   2   2  20      131.08      128.96      4.14 o 
   3   2  20     1104.56     1054.44     21.92 o 
   4   2  20       79.71       77.67      3.35 o 
   5   2  20       86.77       88.05      4.55 o 
   6   2  20       62.74       51.95      5.80 o 
   7   2  20        3.83        5.53      3.78 o 
   8   2  20       11.67       10.22      4.93 o 
  -7   3  20        1.22       -0.68      2.14 o 
  -6   3  20       31.24       22.43      2.92 o 
  -5   3  20        2.65       -0.03      1.54 o 
  -4   3  20      180.90      167.29      6.17 o 
  -3   3  20       22.78       20.30      2.32 o 
  -2   3  20      556.44      510.33     15.48 o 
  -1   3  20       82.90       75.20      3.16 o 
   0   3  20        0.27        0.16      0.88 o 
   1   3  20       79.14       70.05      2.65 o 
   2   3  20      560.38      509.60     10.73 o 
   3   3  20       23.30       21.09      1.97 o 
   4   3  20      179.34      161.03      6.14 o 
   5   3  20        3.13        1.65      4.81 o 
   6   3  20       30.81       26.15      4.58 o 
   7   3  20        1.19        3.58      3.83 o 
  -7   4  20       29.89       29.89      3.78 o 
  -6   4  20       33.63       44.03      4.01 o 
  -5   4  20       46.97       55.11      4.05 o 
  -4   4  20        6.17        8.42      2.26 o 
  -3   4  20      494.26      479.22     15.11 o 
  -2   4  20       63.43       63.46      4.29 o 
  -1   4  20       34.34       29.51      2.19 o 
   0   4  20       69.36       77.61      3.09 o 
   1   4  20       38.02       34.04      2.68 o 
   2   4  20       59.57       68.75      2.85 o 
   3   4  20      495.10      482.71     10.42 o 
   4   4  20        5.67       10.21      2.33 o 
   5   4  20       46.06       49.90      5.51 o 
   6   4  20       33.79       46.30      5.89 o 
   7   4  20       30.24       31.99      6.34 o 
  -7   5  20       12.36       15.45      3.63 o 
  -6   5  20        7.70        7.79      2.95 o 
  -5   5  20       36.22       36.05      5.15 o 
  -4   5  20       11.74       15.20      2.80 o 
  -3   5  20      149.31      131.51      6.44 o 
  -2   5  20       35.58       29.73      4.46 o 
  -1   5  20      253.89      243.10      9.12 o 
   0   5  20        3.44        3.86      1.26 o 
   1   5  20      254.71      257.75      6.68 o 
   2   5  20       34.47       33.96      2.22 o 
   3   5  20      152.98      146.02      5.14 o 
   4   5  20       11.99       16.13      2.83 o 
   5   5  20       36.88       33.57      3.90 o 
   6   5  20        7.72        5.45      3.88 o 
   7   5  20       12.31        6.69      3.41 o 
  -6   6  20       15.29       10.77      3.15 o 
  -5   6  20       12.91       10.86      3.12 o 
  -4   6  20       25.40       21.98      3.57 o 
  -3   6  20       80.28       68.25      5.13 o 
  -2   6  20      296.12      284.06     10.38 o 
  -1   6  20       38.15       43.81      3.89 o 
   0   6  20      378.58      357.64      9.57 o 
   1   6  20       37.86       37.92      2.61 o 
   2   6  20      289.67      278.92      6.96 o 
   3   6  20       79.62       77.97      4.94 o 
   4   6  20       23.68       27.34      3.44 o 
   5   6  20       12.98       18.86      3.37 o 
   6   6  20       15.83       15.66      3.53 o 
  -6   7  20        1.66       -1.48      6.17 o 
  -5   7  20       18.80       19.92      3.70 o 
  -4   7  20       69.30       79.55      6.08 o 
  -3   7  20       44.07       46.53      4.98 o 
  -2   7  20        8.55        9.73      2.75 o 
  -1   7  20      111.79      114.21      5.92 o 
   0   7  20       28.93       27.74      5.04 o 
   1   7  20      112.11      112.85      4.23 o 
   2   7  20        8.49       11.33      2.75 o 
   3   7  20       43.48       44.10      4.16 o 
   4   7  20       67.47       79.75      5.62 o 
   5   7  20       18.98       22.04      3.85 o 
   6   7  20        1.52        0.74      2.62 o 
  -5   8  20        5.38        4.45      3.64 o 
  -4   8  20        6.62        7.83      3.12 o 
  -3   8  20       26.86       37.75      4.62 o 
  -2   8  20        5.97        6.06      4.96 o 
  -1   8  20       15.44       11.01      4.60 o 
   0   8  20        0.78        0.85      1.75 o 
   1   8  20       15.54       14.92      2.43 o 
   2   8  20        6.21        5.74      2.13 o 
   3   8  20       27.31       37.31      4.97 o 
   4   8  20        7.09        6.26      2.70 o 
   5   8  20        5.31        5.03      3.01 o 
  -3   9  20        8.54        9.97      3.37 o 
  -2   9  20        2.01        2.43      2.61 o 
  -1   9  20        1.48        2.00      2.13 o 
   0   9  20       54.95       41.45     25.46 o 
   1   9  20        1.50        4.63      2.90 o 
   2   9  20        2.37        2.44      3.30 o 
   3   9  20        8.29       11.46      3.15 o 
  -1  10  20        3.10        3.41      2.78 o 
   0  10  20        0.53        0.77      6.88 o 
   1  10  20        3.31        0.44      7.41 o 
   1   0  21        5.45        9.17      1.49 o 
   2   0  21       85.72       87.49      4.03 o 
   3   0  21        3.05        1.09      1.62 o 
   4   0  21        3.05        3.60      1.43 o 
   5   0  21      243.17      246.17      8.87 o 
   6   0  21       53.34       33.02      9.02 o 
   7   0  21        0.28        2.22      3.29 o 
   8   0  21       56.24       57.73     17.39 o 
  -8   1  21        3.92        4.56      4.02 o 
  -7   1  21       20.88       19.32      8.15 o 
  -6   1  21       47.43       51.99      4.03 o 
  -5   1  21        5.13        5.83      1.75 o 
  -4   1  21       56.21       49.63      3.40 o 
  -3   1  21       70.41       72.66      4.23 o 
  -2   1  21      151.44      159.50      5.59 o 
  -1   1  21      342.33      333.64     11.30 o 
   0   1  21      537.51      457.45     13.73 o 
   1   1  21      338.07      330.41     13.87 o 
   2   1  21      150.67      159.53      5.57 o 
   3   1  21       72.37       71.75      3.63 o 
   4   1  21       54.86       49.52      3.22 o 
   5   1  21        5.45        2.64      1.32 o 
   6   1  21       47.08       52.88      5.79 o 
   7   1  21       21.50       17.07      7.71 o 
   8   1  21        3.91        6.10      4.34 o 
  -7   2  21        5.19        7.48      3.13 o 
  -6   2  21        1.06        4.10      2.88 o 
  -5   2  21      302.10      273.35      9.86 o 
  -4   2  21       85.91       83.00      4.10 o 
  -3   2  21      634.55      589.04     15.74 o 
  -2   2  21      530.76      484.96     12.99 o 
  -1   2  21      307.16      287.22      9.84 o 
   0   2  21      106.76      100.71      5.01 o 
   1   2  21      302.06      299.17      7.76 o 
   2   2  21      539.22      488.44     11.08 o 
   3   2  21      648.02      616.32     13.42 o 
   4   2  21       83.51       77.52      3.46 o 
   5   2  21      304.44      280.50     11.28 o 
   6   2  21        0.95       -0.34      2.58 o 
   7   2  21        5.26       10.85      4.36 o 
  -7   3  21        0.78        3.70      2.27 o 
  -6   3  21       11.28       13.03      2.44 o 
  -5   3  21      303.20      280.33      9.15 o 
  -4   3  21      186.38      185.63      6.64 o 
  -3   3  21       95.38       91.91      4.34 o 
  -2   3  21      309.90      286.46     10.01 o 
  -1   3  21      107.27       97.24      3.65 o 
   0   3  21        0.23        0.50      1.01 o 
   1   3  21      106.81       95.57      3.81 o 
   2   3  21      311.54      287.86      7.67 o 
   3   3  21       93.98       84.08      5.05 o 
   4   3  21      183.56      174.14     10.22 o 
   5   3  21      305.43      280.96     12.50 o 
   6   3  21       11.39       13.56      3.76 o 
   7   3  21        0.72       -0.49      3.24 o 
  -7   4  21        4.03        5.34      2.82 o 
  -6   4  21       68.78       66.40      4.74 o 
  -5   4  21      149.98      126.71      5.71 o 
  -4   4  21      447.04      414.81     13.83 o 
  -3   4  21      375.76      351.03     12.06 o 
  -2   4  21      251.41      249.55     16.30 o 
  -1   4  21       94.02       99.08      4.90 o 
   0   4  21      562.37      496.57     11.22 o 
   1   4  21       95.46       95.73      3.23 o 
   2   4  21      261.39      260.42      8.25 o 
   3   4  21      371.90      362.75      8.30 o 
   4   4  21      451.65      429.40     14.12 o 
   5   4  21      149.72      137.14      8.13 o 
   6   4  21       68.51       63.74      6.91 o 
   7   4  21        4.05        2.48      4.14 o 
  -6   5  21       34.31       33.59      4.35 o 
  -5   5  21        5.10        4.19      2.32 o 
  -4   5  21       93.35       81.82      5.55 o 
  -3   5  21       74.21       59.46      4.71 o 
  -2   5  21       16.07       11.22      2.24 o 
  -1   5  21       31.62       30.37      3.20 o 
   0   5  21       13.96       14.75      1.88 o 
   1   5  21       31.39       28.41      2.06 o 
   2   5  21       16.71       14.94      1.75 o 
   3   5  21       73.04       74.65      3.76 o 
   4   5  21       96.27       87.59      5.42 o 
   5   5  21        4.85        4.00      2.28 o 
   6   5  21       34.90       34.75      4.59 o 
  -6   6  21        9.89        8.25      3.11 o 
  -5   6  21       36.77       45.16      4.85 o 
  -4   6  21       21.28       18.89      3.38 o 
  -3   6  21       34.04       38.13      4.03 o 
  -2   6  21      255.41      228.93      9.32 o 
  -1   6  21       56.17       45.27      4.13 o 
   0   6  21     1027.10      979.59     22.24 o 
   1   6  21       58.07       53.41      3.02 o 
   2   6  21      260.18      250.73      7.42 o 
   3   6  21       34.61       38.71      4.55 o 
   4   6  21       22.12       24.00      3.27 o 
   5   6  21       36.45       37.48      4.50 o 
   6   6  21       10.22       11.54      3.25 o 
  -5   7  21        2.26        3.38      2.93 o 
  -4   7  21       21.91       27.70      4.34 o 
  -3   7  21       74.45       76.14      5.78 o 
  -2   7  21      105.36      105.73      5.87 o 
  -1   7  21       38.21       33.77      3.71 o 
   0   7  21       23.65       14.06      4.05 o 
   1   7  21       38.26       37.70      2.74 o 
   2   7  21      106.41      112.88      6.77 o 
   3   7  21       72.92       76.61      5.26 o 
   4   7  21       21.10       29.56      3.91 o 
   5   7  21        2.11        3.39      2.63 o 
  -4   8  21       45.66       39.86      4.90 o 
  -3   8  21       20.03       23.21      5.74 o 
  -2   8  21       22.74       21.25      3.58 o 
  -1   8  21       16.75       17.37      3.07 o 
   0   8  21       22.50       28.97      3.60 o 
   1   8  21       17.77       10.98      3.83 o 
   2   8  21       22.96       22.56      5.13 o 
   3   8  21       20.24       17.13      4.06 o 
   4   8  21       46.45       55.33      5.31 o 
  -3   9  21       15.33       15.67      4.68 o 
  -2   9  21        5.65        4.18      2.87 o 
  -1   9  21       52.05       62.90      5.47 o 
   0   9  21        5.76        6.50      5.42 o 
   1   9  21       50.45       26.36      9.02 o 
   2   9  21        5.94        3.00      2.34 o 
   3   9  21       14.67       17.59      4.23 o 
   0  10  21       10.22        2.62      7.04 o 
   0   0  22      767.94      725.96     28.88 o 
   1   0  22      292.53      305.05     10.10 o 
   2   0  22      573.60      577.76     16.92 o 
   3   0  22        9.87        5.56      1.82 o 
   4   0  22        3.54        3.23      1.52 o 
   5   0  22      280.35      231.75      8.61 o 
   6   0  22       12.41        7.93      4.11 o 
   7   0  22        1.36        2.48      3.55 o 
  -7   1  22       18.54       16.54      7.92 o 
  -6   1  22       15.11       19.85      2.89 o 
  -5   1  22       51.61       50.84      3.73 o 
  -4   1  22      308.59      291.02      9.05 o 
  -3   1  22      135.94      138.30      5.39 o 
  -2   1  22      156.64      148.52      5.48 o 
  -1   1  22      269.19      256.86      9.06 o 
   0   1  22      512.52      475.39     14.34 o 
   1   1  22      272.65      274.30      9.13 o 
   2   1  22      156.98      152.99      5.50 o 
   3   1  22      135.37      137.78      5.27 o 
   4   1  22      316.88      294.82     10.09 o 
   5   1  22       50.52       53.83      3.19 o 
   6   1  22       15.75       21.65      4.14 o 
   7   1  22       18.55       11.88      4.21 o 
  -7   2  22       10.94       10.84      3.31 o 
  -6   2  22        7.55        7.19      2.05 o 
  -5   2  22       38.49       40.27      3.42 o 
  -4   2  22        8.32        5.25      1.76 o 
  -3   2  22      626.68      631.97     16.46 o 
  -2   2  22      695.70      669.84     19.19 o 
  -1   2  22      566.67      477.57     15.01 o 
   0   2  22      450.51      437.06     13.44 o 
   1   2  22      569.04      496.34     14.67 o 
   2   2  22      695.69      657.18     16.83 o 
   3   2  22      626.01      624.21     13.90 o 
   4   2  22        8.63        8.92      1.72 o 
   5   2  22       37.97       43.80      3.58 o 
   6   2  22        7.94        5.43      3.27 o 
   7   2  22       10.80        9.70      4.37 o 
  -7   3  22       14.23       18.21      3.21 o 
  -6   3  22        2.43        4.47      2.13 o 
  -5   3  22      284.17      270.04      9.70 o 
  -4   3  22      222.82      221.59      7.68 o 
  -3   3  22      546.39      507.43     15.51 o 
  -2   3  22       23.13       23.90      2.90 o 
  -1   3  22       10.79       12.51      2.28 o 
   0   3  22       86.41       76.74      3.98 o 
   1   3  22       10.56       14.25      2.16 o 
   2   3  22       20.41       22.87      2.20 o 
   3   3  22      546.95      511.67     11.68 o 
   4   3  22      223.21      225.50      8.23 o 
   5   3  22      283.73      265.85     14.99 o 
   6   3  22        2.66        5.44      3.38 o 
   7   3  22       14.18       18.58     10.15 o 
  -7   4  22       11.63        6.40      2.83 o 
  -6   4  22       13.40       14.91      2.80 o 
  -5   4  22       12.40       10.05      2.24 o 
  -4   4  22      148.75      152.62      7.06 o 
  -3   4  22       12.56        9.97      2.30 o 
  -2   4  22      351.76      320.64     19.89 o 
  -1   4  22       51.14       51.20      4.00 o 
   0   4  22      459.03      472.10     11.80 o 
   1   4  22       52.48       58.13      2.91 o 
   2   4  22      356.14      344.12      8.36 o 
   3   4  22       13.74       15.50      1.79 o 
   4   4  22      147.17      150.33      6.97 o 
   5   4  22       12.35       12.47      3.41 o 
   6   4  22       12.90        6.63      3.93 o 
   7   4  22       11.61        5.51      4.43 o 
  -6   5  22        8.75        9.87      3.21 o 
  -5   5  22        5.88        5.57      2.55 o 
  -4   5  22        0.23        2.52      1.75 o 
  -3   5  22       13.08       15.32      2.80 o 
  -2   5  22       19.05       17.37      2.72 o 
  -1   5  22        5.11        4.17      1.74 o 
   0   5  22      114.08      114.13      4.41 o 
   1   5  22        6.42        6.47      1.45 o 
   2   5  22       17.67       17.34      1.76 o 
   3   5  22       12.49       13.94      1.91 o 
   4   5  22        0.25        1.46      1.68 o 
   5   5  22        6.07        5.63      2.36 o 
   6   5  22        8.88        6.10      2.82 o 
  -6   6  22       51.48       50.07      6.02 o 
  -5   6  22       13.53       14.45      3.23 o 
  -4   6  22       34.64       33.88      4.39 o 
  -3   6  22       16.04       11.90      2.60 o 
  -2   6  22       12.36       10.60      2.47 o 
  -1   6  22      229.55      200.53      8.41 o 
   0   6  22      391.77      364.90     12.30 o 
   1   6  22      230.09      217.58      6.27 o 
   2   6  22       12.57       12.52      1.98 o 
   3   6  22       15.97       13.88      2.60 o 
   4   6  22       35.76       39.51      4.21 o 
   5   6  22       13.75       17.05      3.44 o 
   6   6  22       51.97       58.50      5.63 o 
  -5   7  22       15.76       18.77      3.91 o 
  -4   7  22       37.62       39.85      4.80 o 
  -3   7  22        6.32       10.38      2.96 o 
  -2   7  22       27.35       26.38      3.50 o 
  -1   7  22       30.10       38.41      3.98 o 
   0   7  22       15.05       16.65      2.75 o 
   1   7  22       32.13       36.94      2.81 o 
   2   7  22       28.36       28.12      6.73 o 
   3   7  22        5.85       11.38      2.64 o 
   4   7  22       37.55       50.10      4.75 o 
   5   7  22       15.70       17.02      3.60 o 
  -4   8  22       13.71       22.48      4.20 o 
  -3   8  22        9.43       13.71      3.47 o 
  -2   8  22       22.19       23.57      3.74 o 
  -1   8  22      117.41      113.55      6.47 o 
   0   8  22       58.85       77.89      5.44 o 
   1   8  22      116.39      125.72      6.78 o 
   2   8  22       22.15       24.33      4.18 o 
   3   8  22        8.55        8.72      2.73 o 
   4   8  22       14.04       22.50      3.85 o 
  -3   9  22       26.46       32.13      4.77 o 
  -2   9  22        9.29        6.77      2.92 o 
  -1   9  22       27.95       38.81      4.65 o 
   0   9  22        1.09       -2.25      2.68 o 
   1   9  22       27.03       17.11      8.32 o 
   2   9  22        9.30        8.87      3.31 o 
   3   9  22       26.31       35.75      5.99 o 
   1   0  23      296.76      302.74     10.15 o 
   2   0  23      424.97      420.73     13.19 o 
   3   0  23      332.27      316.32     10.62 o 
   4   0  23      692.28      626.88     18.43 o 
   5   0  23       18.90       12.63      2.16 o 
   6   0  23      140.65      125.81      8.52 o 
   7   0  23       47.80       41.89      5.89 o 
  -7   1  23        4.43        4.33      6.88 o 
  -6   1  23        2.09       -0.12      1.71 o 
  -5   1  23      109.82       90.72      4.70 o 
  -4   1  23       91.09       82.62      4.27 o 
  -3   1  23       99.12       99.23      4.51 o 
  -2   1  23      193.42      198.83      7.59 o 
  -1   1  23       17.95       18.46      2.48 o 
   0   1  23      258.16      223.75     14.24 o 
   1   1  23       17.50       20.17      2.44 o 
   2   1  23      186.85      193.57     10.16 o 
   3   1  23       98.35       95.33      5.60 o 
   4   1  23       90.34       81.97      4.16 o 
   5   1  23      109.18       97.84      4.35 o 
   6   1  23        2.29        0.51      2.89 o 
   7   1  23        4.49        2.40      3.67 o 
  -7   2  23        3.99        3.02      2.86 o 
  -6   2  23       55.24       52.24      4.16 o 
  -5   2  23       76.80       64.64      4.97 o 
  -4   2  23      172.90      198.01      6.99 o 
  -3   2  23      134.20      133.39      5.45 o 
  -2   2  23      890.27      846.42     26.56 o 
  -1   2  23       10.99        6.88      1.88 o 
   0   2  23        1.26        2.75      1.52 o 
   1   2  23       12.01       10.22      1.97 o 
   2   2  23      877.45      848.26     21.05 o 
   3   2  23      133.73      138.45      4.64 o 
   4   2  23      168.18      192.29      7.18 o 
   5   2  23       76.16       73.05      4.49 o 
   6   2  23       55.21       53.91      6.04 o 
   7   2  23        3.89        2.57      3.84 o 
  -7   3  23        5.49        3.49      2.47 o 
  -6   3  23        9.43       13.39      2.69 o 
  -5   3  23       33.73       32.06      3.29 o 
  -4   3  23      369.52      351.01     10.78 o 
  -3   3  23       33.77       34.18      3.92 o 
  -2   3  23      321.64      302.40     10.68 o 
  -1   3  23      227.84      232.26      8.51 o 
   0   3  23      143.58      131.56      4.68 o 
   1   3  23      225.99      225.49      7.51 o 
   2   3  23      330.34      316.66      8.39 o 
   3   3  23       34.55       40.79      2.73 o 
   4   3  23      370.00      362.43     10.89 o 
   5   3  23       34.17       29.79      4.31 o 
   6   3  23        9.06       16.31      4.20 o 
   7   3  23        5.53        7.35      4.49 o 
  -7   4  23        6.80        8.95      2.94 o 
  -6   4  23        2.95        2.71      2.28 o 
  -5   4  23       53.88       64.47      5.82 o 
  -4   4  23       60.17       60.18      4.85 o 
  -3   4  23      162.30      154.07      7.01 o 
  -2   4  23      323.92      308.40     13.25 o 
  -1   4  23      170.36      142.53      7.66 o 
   0   4  23      347.26      342.93      9.22 o 
   1   4  23      166.45      146.08      5.08 o 
   2   4  23      321.28      318.07      7.57 o 
   3   4  23      158.63      159.05      4.73 o 
   4   4  23       61.33       63.27      4.67 o 
   5   4  23       54.76       64.67      5.15 o 
   6   4  23        2.87        3.18      3.67 o 
   7   4  23        6.82       13.25      4.93 o 
  -6   5  23       39.86       35.48      4.53 o 
  -5   5  23       10.50        3.92      5.37 o 
  -4   5  23       57.77       55.43      4.92 o 
  -3   5  23       22.74       23.96      3.38 o 
  -2   5  23       30.76       28.20      3.26 o 
  -1   5  23      374.90      356.23     24.77 o 
   0   5  23        8.68        9.07      2.04 o 
   1   5  23      376.74      383.29     10.04 o 
   2   5  23       29.60       31.79      2.52 o 
   3   5  23       24.16       28.74      2.61 o 
   4   5  23       58.33       64.48      4.92 o 
   5   5  23       11.23       10.45      2.83 o 
   6   5  23       40.04       41.71      4.81 o 
  -6   6  23       13.00       10.03      3.56 o 
  -5   6  23       23.25       28.90      4.34 o 
  -4   6  23        8.29        8.33      3.00 o 
  -3   6  23       30.85       31.46      3.82 o 
  -2   6  23       55.53       52.45      4.54 o 
  -1   6  23       63.10       60.81      6.42 o 
   0   6  23        8.55        9.89      2.24 o 
   1   6  23       58.38       61.34      3.32 o 
   2   6  23       54.57       57.83      3.93 o 
   3   6  23       32.72       41.15      3.94 o 
   4   6  23        8.01       11.79      3.36 o 
   5   6  23       23.91       30.91      4.18 o 
   6   6  23       12.92        9.75      3.41 o 
  -5   7  23        1.45       -3.21      3.24 o 
  -4   7  23       16.21       18.42      3.64 o 
  -3   7  23       89.71       83.90     11.84 o 
  -2   7  23       31.70       31.77      3.98 o 
  -1   7  23       37.89       34.90      3.95 o 
   0   7  23       30.82       24.79      5.30 o 
   1   7  23       38.47       41.73      3.01 o 
   2   7  23       31.73       43.22      8.20 o 
   3   7  23       92.96       90.88      8.46 o 
   4   7  23       16.17       20.20      3.43 o 
   5   7  23        1.27        1.97      2.71 o 
  -4   8  23       16.46       24.53      4.29 o 
  -3   8  23       30.10       33.36      6.44 o 
  -2   8  23       52.44       58.14      5.34 o 
  -1   8  23       27.78       29.87      3.89 o 
   0   8  23       48.30       53.78      4.83 o 
   1   8  23       28.36       32.25      4.62 o 
   2   8  23       52.50       50.80      5.56 o 
   3   8  23       30.01       38.51      5.26 o 
   4   8  23       16.24       16.38      3.65 o 
  -2   9  23       23.09       24.58      4.24 o 
  -1   9  23       29.49       37.67      4.73 o 
   0   9  23       47.39       56.82      7.45 o 
   1   9  23       30.00       13.25      7.58 o 
   2   9  23       22.93       24.58      6.41 o 
   0   0  24     3048.34     2895.74    104.04 o 
   1   0  24     1787.02     1764.11     46.08 o 
   2   0  24      189.97      189.14     10.33 o 
   3   0  24      550.27      546.14     14.66 o 
   4   0  24      176.99      178.43     12.17 o 
   5   0  24       14.40       15.62      3.13 o 
   6   0  24       50.73       52.68      5.15 o 
   7   0  24       65.72       55.32      6.67 o 
  -7   1  24        2.29        0.03      6.07 o 
  -6   1  24        3.81        5.72      2.33 o 
  -5   1  24        5.95        7.73      1.98 o 
  -4   1  24       32.25       30.13      2.98 o 
  -3   1  24      372.56      341.45     11.34 o 
  -2   1  24      420.29      401.06     12.87 o 
  -1   1  24        2.69        1.68      1.57 o 
   0   1  24      305.09      283.43      9.78 o 
   1   1  24        2.82        2.99      1.47 o 
   2   1  24      418.39      396.10     12.72 o 
   3   1  24      368.81      330.65     10.66 o 
   4   1  24       30.49       24.34      2.83 o 
   5   1  24        5.89        8.43      2.00 o 
   6   1  24        3.92        2.77      3.26 o 
   7   1  24        2.28       -3.84      3.35 o 
  -7   2  24       21.97       21.82      5.01 o 
  -6   2  24       18.72       25.72      3.15 o 
  -5   2  24       53.65       51.41      3.93 o 
  -4   2  24       93.63       92.53      4.63 o 
  -3   2  24      176.43      172.28      7.21 o 
  -2   2  24      249.27      243.61      8.99 o 
  -1   2  24      239.80      209.45      8.04 o 
   0   2  24      212.95      202.83      7.79 o 
   1   2  24      249.35      213.14      8.00 o 
   2   2  24      243.37      241.50     17.78 o 
   3   2  24      175.76      164.81      5.30 o 
   4   2  24       94.03       93.87      3.93 o 
   5   2  24       52.76       56.00      4.09 o 
   6   2  24       18.45       22.04      4.58 o 
   7   2  24       22.02       24.37      5.26 o 
  -7   3  24        1.75        2.70      2.63 o 
  -6   3  24        6.53        5.31      2.25 o 
  -5   3  24        5.59        6.60      2.06 o 
  -4   3  24       68.81       63.14      4.24 o 
  -3   3  24       83.66       83.43     10.62 o 
  -2   3  24      452.89      434.77     14.27 o 
  -1   3  24       25.90       24.33      2.95 o 
   0   3  24      219.01      215.31      6.55 o 
   1   3  24       28.70       28.48      2.49 o 
   2   3  24      455.64      456.19     11.58 o 
   3   3  24       87.23       82.59      3.57 o 
   4   3  24       67.55       73.23      4.26 o 
   5   3  24        5.65        7.03      2.86 o 
   6   3  24        6.43        3.58      3.60 o 
   7   3  24        1.70        0.51      3.96 o 
  -6   4  24       18.18       19.11      3.18 o 
  -5   4  24       35.90       35.36      4.03 o 
  -4   4  24       23.75       22.85      3.35 o 
  -3   4  24       10.97       13.60      3.25 o 
  -2   4  24      287.51      294.79     10.71 o 
  -1   4  24       43.37       40.10      3.69 o 
   0   4  24       20.83       21.64      2.43 o 
   1   4  24       39.58       43.32      2.95 o 
   2   4  24      286.13      304.31      8.59 o 
   3   4  24       12.05       15.67      1.73 o 
   4   4  24       24.18       28.25      3.33 o 
   5   4  24       36.32       35.61      4.01 o 
   6   4  24       18.21       16.91      4.22 o 
  -6   5  24        1.31       -1.85      2.57 o 
  -5   5  24       12.60       17.91      3.52 o 
  -4   5  24        0.19        1.95      2.02 o 
  -3   5  24       27.24       24.39      6.98 o 
  -2   5  24       45.92       50.08      4.33 o 
  -1   5  24      343.72      363.19     22.99 o 
   0   5  24        7.45        5.77      2.15 o 
   1   5  24      346.47      354.03     10.81 o 
   2   5  24       46.44       48.58      3.37 o 
   3   5  24       29.06       35.59      2.91 o 
   4   5  24        0.18       -2.42      1.90 o 
   5   5  24       11.95       13.80      3.54 o 
   6   5  24        1.31        2.67      2.84 o 
  -5   6  24        2.61        4.03      2.76 o 
  -4   6  24        7.06        4.98      2.93 o 
  -3   6  24       17.47       18.11      3.19 o 
  -2   6  24        2.49        3.70      2.18 o 
  -1   6  24       63.06       57.83      4.66 o 
   0   6  24       37.93       33.44      5.74 o 
   1   6  24       66.41       64.62      3.68 o 
   2   6  24        2.80        3.91      1.73 o 
   3   6  24       16.74       20.57      3.16 o 
   4   6  24        7.39        7.36      2.44 o 
   5   6  24        2.57        3.58      2.63 o 
  -4   7  24       68.95       67.44      5.98 o 
  -3   7  24       11.12        9.37      2.85 o 
  -2   7  24        8.70       12.69      2.99 o 
  -1   7  24        0.13        3.19      2.15 o 
   0   7  24       31.16       32.32      3.75 o 
   1   7  24        0.20        0.29      1.58 o 
   2   7  24        8.05        7.99      5.25 o 
   3   7  24       11.44       12.35      3.40 o 
   4   7  24       68.96       74.23      5.83 o 
  -3   8  24       14.68       16.14      3.53 o 
  -2   8  24       20.97       27.01      4.08 o 
  -1   8  24        1.22       -1.98      2.21 o 
   0   8  24        0.23        0.83      2.57 o 
   1   8  24        1.08        0.94      2.72 o 
   2   8  24       21.93       20.44      3.96 o 
   3   8  24       15.55       13.58      3.75 o 
  -2   9  24       17.07       17.18      3.94 o 
  -1   9  24       16.05       20.27      4.38 o 
   0   9  24        7.04       16.67      4.73 o 
   2   9  24       17.26       21.64      4.41 o 
   1   0  25       93.38      121.97      6.31 o 
   2   0  25        2.30        6.92      2.05 o 
   3   0  25        3.76        3.83      1.80 o 
   4   0  25       30.54       31.58      3.10 o 
   5   0  25       18.34       21.40      2.68 o 
   6   0  25        1.73        6.41      2.65 o 
   7   0  25       46.02       34.79      5.81 o 
  -7   1  25       12.77        9.29      7.85 o 
  -6   1  25        2.21        4.57      2.13 o 
  -5   1  25       84.65       79.19      4.66 o 
  -4   1  25       19.86       22.63      3.04 o 
  -3   1  25      142.23      128.08      6.12 o 
  -2   1  25      160.69      135.58      6.24 o 
  -1   1  25       94.34       88.04      4.84 o 
   0   1  25       12.93       17.04      2.52 o 
   1   1  25       87.13       88.79      8.92 o 
   2   1  25      160.51      144.38      6.28 o 
   3   1  25      144.78      131.23      6.02 o 
   4   1  25       19.80       19.72      2.49 o 
   5   1  25       84.89       83.04      4.04 o 
   6   1  25        2.19        4.66      3.35 o 
   7   1  25       12.97        4.79      3.74 o 
  -7   2  25       10.11       14.34      3.87 o 
  -6   2  25        7.55        9.66      2.43 o 
  -5   2  25       98.31       83.56      4.77 o 
  -4   2  25       16.63       15.88      2.82 o 
  -3   2  25      619.29      605.30     17.93 o 
  -2   2  25       24.98       23.81      3.02 o 
  -1   2  25      162.85      138.53      6.33 o 
   0   2  25      193.84      195.65      7.71 o 
   1   2  25      164.58      148.50      6.39 o 
   2   2  25       25.46       27.09      3.12 o 
   3   2  25      622.21      570.59     14.42 o 
   4   2  25       16.69       18.21      2.13 o 
   5   2  25       99.01       89.80      6.04 o 
   6   2  25        7.42       11.00      3.63 o 
   7   2  25       10.27       14.01      4.84 o 
  -6   3  25       20.43       25.34      3.40 o 
  -5   3  25       15.83       20.33      2.92 o 
  -4   3  25      118.37      114.00     13.47 o 
  -3   3  25        0.61       -0.53      2.41 o 
  -2   3  25      725.18      667.64     20.30 o 
  -1   3  25       93.12       85.00      4.81 o 
   0   3  25       60.99       63.81      3.44 o 
   1   3  25       86.83       87.94      3.90 o 
   2   3  25      728.33      700.18     16.53 o 
   3   3  25        0.40        0.72      1.20 o 
   4   3  25      118.02      110.72      5.20 o 
   5   3  25       16.41       16.69      4.18 o 
   6   3  25       20.05       17.42      8.20 o 
  -6   4  25        6.71        8.31      2.72 o 
  -5   4  25       19.03       30.80      5.99 o 
  -4   4  25       18.76       16.88      3.00 o 
  -3   4  25        1.18        1.68      1.79 o 
  -2   4  25        0.68        2.15      1.74 o 
  -1   4  25       68.64       65.14      5.80 o 
   0   4  25       65.27       59.29      3.42 o 
   1   4  25       66.21       68.40      3.59 o 
   2   4  25        0.76        0.16      1.35 o 
   3   4  25        0.89        1.59      1.32 o 
   4   4  25       19.13       17.95      2.86 o 
   5   4  25       19.37       25.57      3.58 o 
   6   4  25        6.56        9.63      4.16 o 
  -6   5  25       98.09      116.56      7.31 o 
  -5   5  25       19.56       26.14      5.52 o 
  -4   5  25       23.08       31.22      3.99 o 
  -3   5  25       49.98       57.95      4.92 o 
  -2   5  25       21.52       22.89      3.23 o 
  -1   5  25      125.81      125.36     14.44 o 
   0   5  25       63.37       52.76      4.35 o 
   1   5  25      122.65      120.54      4.77 o 
   2   5  25       20.11       25.88      2.58 o 
   3   5  25       49.31       55.80      4.11 o 
   4   5  25       22.15       26.13      3.47 o 
   5   5  25       19.88       22.53      3.64 o 
   6   5  25       97.23      105.32      7.16 o 
  -5   6  25       35.08       44.38      5.12 o 
  -4   6  25        4.98        2.13      2.88 o 
  -3   6  25        4.75        8.81      3.32 o 
  -2   6  25      124.89      106.09      6.19 o 
  -1   6  25       72.10       58.43      9.14 o 
   0   6  25      196.06      196.98      8.29 o 
   1   6  25       74.53       75.34      3.87 o 
   2   6  25      125.49      123.12      6.03 o 
   3   6  25        4.27        7.82      3.08 o 
   4   6  25        4.94        6.42      2.60 o 
   5   6  25       35.04       38.39      4.70 o 
  -4   7  25       85.45      102.43      7.23 o 
  -3   7  25        8.63        7.41      3.03 o 
  -2   7  25       28.26       37.77      4.37 o 
  -1   7  25       42.01       51.28      5.57 o 
   0   7  25       24.49       29.53      3.76 o 
   1   7  25       40.74       42.19      4.17 o 
   2   7  25       28.07       35.59      5.50 o 
   3   7  25        8.19        9.93      3.51 o 
   4   7  25       85.86      106.72      6.87 o 
  -3   8  25        2.82        1.56      2.95 o 
  -2   8  25       45.91       54.25      5.46 o 
  -1   8  25        3.84        0.21      2.37 o 
   0   8  25       81.39       97.22      6.39 o 
   1   8  25        3.67        1.38      3.25 o 
   2   8  25       44.08       47.36      6.41 o 
   3   8  25        2.72        4.01      3.46 o 
  -1   9  25        1.50        3.34      2.89 o 
   0   9  25       11.13       15.63      4.83 o 
   0   0  26       13.97       11.57      3.32 o 
   1   0  26     1163.35     1132.01     31.01 o 
   2   0  26      220.60      230.93      8.81 o 
   3   0  26      127.08      125.37      5.96 o 
   4   0  26      184.79      189.74      7.77 o 
   5   0  26       18.91       23.40      2.96 o 
   6   0  26        5.25        6.24      2.59 o 
   7   0  26       74.98       72.54      8.42 o 
  -7   1  26       14.08       14.46      8.35 o 
  -6   1  26       84.53       82.90      5.25 o 
  -5   1  26       73.35       71.73      4.61 o 
  -4   1  26      144.70      139.77      6.58 o 
  -3   1  26      282.29      265.72      9.85 o 
  -2   1  26      161.74      164.60      7.10 o 
  -1   1  26      202.30      192.74      7.78 o 
   0   1  26       55.04       51.83      4.04 o 
   1   1  26      204.49      193.75      7.66 o 
   2   1  26      163.14      165.53      7.04 o 
   3   1  26      288.33      279.69     14.46 o 
   4   1  26      144.09      132.90      6.26 o 
   5   1  26       72.68       70.91      3.95 o 
   6   1  26       84.45       92.77      9.69 o 
   7   1  26       13.98       15.36      5.23 o 
  -6   2  26       32.23       30.33      3.55 o 
  -5   2  26       35.98       35.88      3.89 o 
  -4   2  26       12.00       12.37      2.58 o 
  -3   2  26       31.94       26.43      3.32 o 
  -2   2  26       73.44       75.84      5.02 o 
  -1   2  26      431.25      427.60     15.45 o 
   0   2  26       84.46       98.38      5.22 o 
   1   2  26      433.43      422.93     13.65 o 
   2   2  26       71.03       83.33      4.72 o 
   3   2  26       30.93       28.28      2.66 o 
   4   2  26       12.66       15.32      2.20 o 
   5   2  26       36.33       34.71      3.53 o 
   6   2  26       32.36       32.44      5.38 o 
  -6   3  26       19.79       20.73      3.25 o 
  -5   3  26        5.79       10.10      2.92 o 
  -4   3  26       76.80       80.77      5.54 o 
  -3   3  26       36.55       41.30      4.02 o 
  -2   3  26       96.08       94.21      5.35 o 
  -1   3  26      421.43      396.19     22.00 o 
   0   3  26      386.25      354.18      9.63 o 
   1   3  26      426.69      411.13     10.80 o 
   2   3  26       93.04       89.09      4.12 o 
   3   3  26       37.69       42.41      3.18 o 
   4   3  26       75.73       80.02      4.65 o 
   5   3  26        6.08        4.35      3.00 o 
   6   3  26       20.18       24.97      4.88 o 
  -6   4  26        3.42        2.00      2.67 o 
  -5   4  26       47.05       39.94      4.54 o 
  -4   4  26       18.96       19.81      3.38 o 
  -3   4  26       18.46       19.80      3.15 o 
  -2   4  26      108.50      113.10      5.95 o 
  -1   4  26       42.48       46.37      6.64 o 
   0   4  26      287.16      270.29     12.49 o 
   1   4  26       44.31       45.18      3.11 o 
   2   4  26      106.31      111.06      4.62 o 
   3   4  26       18.37       24.60      3.65 o 
   4   4  26       17.54       20.65      3.40 o 
   5   4  26       47.61       41.73      4.47 o 
   6   4  26        3.70        3.66      2.87 o 
  -5   5  26      155.23      141.95      8.52 o 
  -4   5  26       20.96       17.50      3.30 o 
  -3   5  26        9.09       14.54      3.14 o 
  -2   5  26       37.61       41.61      4.13 o 
  -1   5  26       25.12       22.90      3.21 o 
   0   5  26        4.55        6.29      2.09 o 
   1   5  26       24.48       20.01      2.33 o 
   2   5  26       36.75       39.04      3.09 o 
   3   5  26        8.62       16.71      2.72 o 
   4   5  26       20.11       20.40      3.45 o 
   5   5  26      156.37      149.35      7.80 o 
  -5   6  26        9.76        9.86      3.46 o 
  -4   6  26       44.15       49.46      5.38 o 
  -3   6  26       21.49       21.71      3.51 o 
  -2   6  26       72.40       66.12      5.43 o 
  -1   6  26       33.16       27.92      4.16 o 
   0   6  26      206.60      193.39     13.33 o 
   1   6  26       33.23       28.83      2.80 o 
   2   6  26       71.24       82.90      5.36 o 
   3   6  26       21.56       17.27      4.49 o 
   4   6  26       42.57       58.48      8.32 o 
   5   6  26        9.92       11.14      3.42 o 
  -4   7  26        4.17        5.88      3.20 o 
  -3   7  26        1.16       -0.60      2.36 o 
  -2   7  26       67.08       66.69      5.68 o 
  -1   7  26       12.59       16.17      3.18 o 
   0   7  26      151.09      141.07     10.10 o 
   1   7  26       12.77       11.99      3.14 o 
   2   7  26       68.26       69.03      7.21 o 
   3   7  26        1.22        4.33      3.39 o 
   4   7  26        4.29        2.02      3.25 o 
  -3   8  26        7.62        9.21      3.51 o 
  -2   8  26       59.63       64.43      5.88 o 
  -1   8  26       48.75       47.59      5.33 o 
   0   8  26       43.16       48.43      4.98 o 
   1   8  26       48.48       49.54      6.78 o 
   2   8  26       59.00       58.09      7.18 o 
   3   8  26        7.36       10.97      4.09 o 
   1   0  27      128.02      125.75      6.31 o 
   2   0  27      163.22      156.94     12.75 o 
   3   0  27      119.06      123.21      6.02 o 
   4   0  27       62.14       54.41      4.42 o 
   5   0  27       39.97       43.15      4.08 o 
   6   0  27        5.60        3.91      2.62 o 
  -6   1  27        4.49        3.60      2.56 o 
  -5   1  27        9.71        8.51      2.46 o 
  -4   1  27       48.61       50.38      4.42 o 
  -3   1  27      156.56      149.57      6.85 o 
  -2   1  27      261.19      270.71      9.96 o 
  -1   1  27      221.29      200.46      8.32 o 
   0   1  27       99.37       90.80      5.08 o 
   1   1  27      224.78      224.66      8.41 o 
   2   1  27      266.69      267.36      9.79 o 
   3   1  27      156.06      152.71      6.77 o 
   4   1  27       48.71       48.88      4.11 o 
   5   1  27        9.91       10.97      2.57 o 
   6   1  27        4.52        3.51      3.75 o 
  -6   2  27        0.26        0.77      2.38 o 
  -5   2  27       58.48       60.42      5.01 o 
  -4   2  27      192.17      189.92      8.37 o 
  -3   2  27      163.07      147.45      6.90 o 
  -2   2  27      101.03       98.35      5.36 o 
  -1   2  27      148.47      146.28      9.94 o 
   0   2  27      185.52      187.32      7.69 o 
   1   2  27      150.70      144.45      7.14 o 
   2   2  27      105.44      100.04      5.70 o 
   3   2  27      162.73      151.30      8.19 o 
   4   2  27      195.82      206.28      9.83 o 
   5   2  27       58.96       74.10      5.37 o 
   6   2  27        0.30        1.94      3.80 o 
  -6   3  27        2.77        8.27      2.93 o 
  -5   3  27        0.42       -0.19      1.91 o 
  -4   3  27        5.83        4.48      2.21 o 
  -3   3  27       80.54       64.90      5.40 o 
  -2   3  27       86.20       93.47      5.48 o 
  -1   3  27       47.15       50.56      5.89 o 
   0   3  27       47.14       47.99      3.21 o 
   1   3  27       45.77       53.88      3.49 o 
   2   3  27       89.15       96.10      4.32 o 
   3   3  27       79.79       82.68      4.10 o 
   4   3  27        6.48        4.15      2.01 o 
   5   3  27        0.46       -2.48      2.67 o 
   6   3  27        2.92        0.89      3.27 o 
  -6   4  27        4.15       11.85      3.33 o 
  -5   4  27       22.98       27.21      4.53 o 
  -4   4  27       64.31       62.03      8.32 o 
  -3   4  27      167.11      155.64     12.80 o 
  -2   4  27      302.33      293.45     15.56 o 
  -1   4  27       14.18       11.82      2.93 o 
   0   4  27        9.00        9.41      2.28 o 
   1   4  27       14.28       13.02      2.53 o 
   2   4  27      307.53      305.89      8.91 o 
   3   4  27      169.15      166.21      6.00 o 
   4   4  27       64.87       67.92      7.65 o 
   5   4  27       22.81       25.71      3.82 o 
   6   4  27        4.15        1.36      2.66 o 
  -5   5  27       22.88       23.10      4.48 o 
  -4   5  27        0.67       -0.15      2.39 o 
  -3   5  27        2.86        2.96      2.50 o 
  -2   5  27        4.18        1.42      2.41 o 
  -1   5  27        3.16        5.42      2.21 o 
   0   5  27       12.33        6.51      2.28 o 
   1   5  27        3.14        4.22      1.58 o 
   2   5  27        4.24        3.36      2.33 o 
   3   5  27        3.05        1.15      1.77 o 
   4   5  27        0.62        1.34      3.19 o 
   5   5  27       23.41       25.82      4.01 o 
  -4   6  27       46.73       48.68      5.48 o 
  -3   6  27       43.29       47.86      4.94 o 
  -2   6  27       16.56       16.21      3.13 o 
  -1   6  27       58.46       62.30      5.13 o 
   0   6  27       20.88       19.88      3.13 o 
   1   6  27       56.71       60.91      5.27 o 
   2   6  27       17.21       19.71      3.02 o 
   3   6  27       42.56       44.31      6.37 o 
   4   6  27       46.47       43.91      6.88 o 
  -3   7  27       56.07       65.98      7.50 o 
  -2   7  27       15.61       17.31      6.91 o 
  -1   7  27       25.73       25.65      3.87 o 
   0   7  27        2.75        5.74      2.62 o 
   1   7  27       24.72       27.42      3.75 o 
   2   7  27       16.33       17.71      4.26 o 
   3   7  27       55.12       56.28      7.41 o 
  -2   8  27        5.56        7.02      3.28 o 
  -1   8  27        6.15        9.03      3.92 o 
   0   8  27        7.19       13.71      3.51 o 
   1   8  27        6.33        3.89      3.69 o 
   0   0  28       27.24       28.48      4.53 o 
   1   0  28       48.30       52.41      6.73 o 
   2   0  28       23.77       24.74      3.11 o 
   3   0  28        3.85        4.22      1.93 o 
   4   0  28       87.44       76.54      5.20 o 
   5   0  28        4.93        5.78      2.15 o 
   6   0  28        0.04       -0.10      2.58 o 
  -6   1  28        2.40        3.62      2.57 o 
  -5   1  28      100.91      112.04      7.04 o 
  -4   1  28       32.90       40.66      4.03 o 
  -3   1  28        6.85        9.03      2.78 o 
  -2   1  28       38.43       34.64      3.60 o 
  -1   1  28       13.79       14.97      2.73 o 
   0   1  28      285.93      292.79     10.61 o 
   1   1  28       14.09       20.45      3.66 o 
   2   1  28       38.44       37.41      3.71 o 
   3   1  28        6.69        7.97      2.90 o 
   4   1  28       30.81       28.24      3.56 o 
   5   1  28      100.72      112.96      9.43 o 
   6   1  28        2.51       10.73      5.20 o 
  -6   2  28        4.18        6.61      2.97 o 
  -5   2  28        9.43       10.10      4.56 o 
  -4   2  28        3.80        7.59      2.43 o 
  -3   2  28       50.75       54.38      4.76 o 
  -2   2  28       98.56       93.82      5.37 o 
  -1   2  28       46.47       48.86      5.10 o 
   0   2  28      109.30      114.55      5.83 o 
   1   2  28       45.78       51.11      7.16 o 
   2   2  28       94.95       95.64      4.24 o 
   3   2  28       51.29       55.64      3.66 o 
   4   2  28        3.53        7.62      1.91 o 
   5   2  28        9.66        7.75      5.57 o 
   6   2  28        4.39        3.52      3.99 o 
  -6   3  28       15.89       13.44      3.49 o 
  -5   3  28       32.89       36.65      4.27 o 
  -4   3  28       24.36       19.41      4.80 o 
  -3   3  28       10.40       26.47      4.83 o 
  -2   3  28       97.11       87.85      5.68 o 
  -1   3  28      161.90      163.18      7.32 o 
   0   3  28      384.41      362.49     12.47 o 
   1   3  28      165.50      165.41      5.90 o 
   2   3  28       92.95       85.13      4.12 o 
   3   3  28       10.04       12.84      2.08 o 
   4   3  28       25.68       21.84      3.22 o 
   5   3  28       32.96       34.14      6.14 o 
   6   3  28       16.26       13.68      4.60 o 
  -5   4  28       82.10       87.98      6.44 o 
  -4   4  28        2.35        1.35      2.33 o 
  -3   4  28       21.05       23.91      3.50 o 
  -2   4  28       65.82       74.92      5.44 o 
  -1   4  28       44.92       45.63      4.37 o 
   0   4  28      160.26      171.23      7.57 o 
   1   4  28       45.79       50.89      3.44 o 
   2   4  28       63.62       77.05      4.24 o 
   3   4  28       19.94       23.81      2.68 o 
   4   4  28        2.43        4.49      3.49 o 
   5   4  28       81.18       83.62      9.22 o 
  -5   5  28        6.28        6.95      4.06 o 
  -4   5  28       13.26       15.45      3.40 o 
  -3   5  28       64.02       55.52      5.36 o 
  -2   5  28        2.49        4.20      2.33 o 
  -1   5  28      193.86      181.10      8.24 o 
   0   5  28       31.93       28.63      4.19 o 
   1   5  28      196.20      189.97      6.56 o 
   2   5  28        2.46        4.37      1.64 o 
   3   5  28       65.15       68.85      5.14 o 
   4   5  28       13.78       15.83      4.73 o 
   5   5  28        6.11       13.38      4.73 o 
  -4   6  28       61.38       65.99      6.26 o 
  -3   6  28       18.39       23.04      4.81 o 
  -2   6  28       84.19       87.23      6.31 o 
  -1   6  28       53.73       49.20      4.78 o 
   0   6  28       14.34       14.49      2.91 o 
   1   6  28       55.77       50.39      5.69 o 
   2   6  28       83.57       90.16      7.06 o 
   3   6  28       18.37       29.25      5.17 o 
   4   6  28       60.90       63.80      7.98 o 
  -3   7  28        4.27        0.57      2.85 o 
  -2   7  28        9.42        7.60      3.27 o 
  -1   7  28        6.54       10.27      3.26 o 
   0   7  28        3.06        1.48      2.36 o 
   1   7  28        6.42        6.70      2.61 o 
   2   7  28        9.12       13.85      4.13 o 
   3   7  28        4.01        4.60      3.59 o 
  -1   8  28       41.32       46.51      5.33 o 
   0   8  28       31.54       24.11      4.23 o 
   1   8  28       40.48       55.31      7.45 o 
   1   0  29       27.54       24.25      3.17 o 
   2   0  29       34.32       38.80      4.96 o 
   3   0  29        0.01        0.55      1.93 o 
   4   0  29       35.95       52.37      7.92 o 
   5   0  29       36.12       38.26      4.31 o 
   6   0  29        4.07        8.52      3.76 o 
  -6   1  29        3.26        5.12      2.42 o 
  -5   1  29       12.30       12.59      2.97 o 
  -4   1  29       55.66       61.41     10.38 o 
  -3   1  29       70.15       66.63      4.98 o 
  -2   1  29      105.87      107.65     12.18 o 
  -1   1  29       32.91       31.00      3.53 o 
   0   1  29      353.76      341.40     22.84 o 
   1   1  29       33.76       28.59      3.86 o 
   2   1  29      109.74      104.81      5.61 o 
   3   1  29       70.82       67.63      5.32 o 
   4   1  29       55.92       47.67      4.32 o 
   5   1  29       12.07       16.98      3.17 o 
   6   1  29        3.14        5.90      5.17 o 
  -6   2  29       59.90       64.92      5.70 o 
  -5   2  29        3.19        7.43      2.72 o 
  -4   2  29       30.58       32.50      3.92 o 
  -3   2  29      100.61      100.49      5.92 o 
  -2   2  29       68.82       55.59      7.33 o 
  -1   2  29      569.33      523.36     16.59 o 
   0   2  29       17.53       18.78      2.81 o 
   1   2  29      562.10      516.16     16.38 o 
   2   2  29       71.35       65.41      3.86 o 
   3   2  29       98.57       95.43      6.51 o 
   4   2  29       29.31       26.30      4.59 o 
   5   2  29        3.09        6.34      2.58 o 
   6   2  29       59.21       47.70      7.92 o 
  -5   3  29       53.04       55.84      7.46 o 
  -4   3  29       43.21       43.54      4.63 o 
  -3   3  29      135.65      132.90      6.86 o 
  -2   3  29       26.99       28.90      3.78 o 
  -1   3  29      129.13      131.69      6.56 o 
   0   3  29        9.18        9.33      2.27 o 
   1   3  29      128.43      131.26      6.84 o 
   2   3  29       25.63       27.28      2.76 o 
   3   3  29      137.70      136.54      5.51 o 
   4   3  29       42.90       43.11      4.33 o 
   5   3  29       53.53       48.53      7.45 o 
  -5   4  29       64.00       60.20      5.73 o 
  -4   4  29        9.88       11.76      3.28 o 
  -3   4  29        1.05        3.28      2.50 o 
  -2   4  29        7.96        3.68      2.95 o 
  -1   4  29      251.23      226.98      9.30 o 
   0   4  29       42.08       47.26      4.42 o 
   1   4  29      247.67      224.11      7.32 o 
   2   4  29        7.96        6.38      1.97 o 
   3   4  29        1.27        3.84      1.67 o 
   4   4  29        9.38       13.75      4.36 o 
   5   4  29       63.34       70.94      8.69 o 
  -4   5  29       44.10       60.57      5.69 o 
  -3   5  29       97.40       80.64      6.30 o 
  -2   5  29       20.99       21.13      3.51 o 
  -1   5  29      148.44      151.05     12.38 o 
   0   5  29       71.98       76.08      5.54 o 
   1   5  29      148.22      147.97      7.15 o 
   2   5  29       20.87       31.75      3.09 o 
   3   5  29       99.14       96.58      5.76 o 
   4   5  29       44.37       41.12      6.84 o 
  -4   6  29        1.02        0.18      3.09 o 
  -3   6  29       12.35       12.80      4.09 o 
  -2   6  29        9.35        7.95      2.79 o 
  -1   6  29       29.33       28.35      3.96 o 
   0   6  29        2.29        0.98      2.15 o 
   1   6  29       31.12       32.27      3.93 o 
   2   6  29        9.59       11.12      3.39 o 
   3   6  29       13.23       10.26      4.13 o 
   4   6  29        1.03       -3.45      3.35 o 
  -2   7  29        7.84       10.10      5.58 o 
  -1   7  29       37.51       34.99      4.62 o 
   0   7  29        2.15        3.01      2.53 o 
   1   7  29       37.60       40.58      6.17 o 
   0   0  30      795.18      789.16     32.87 o 
   1   0  30       59.29       43.04      4.09 o 
   2   0  30       60.65       60.52      4.78 o 
   3   0  30       13.76       10.47      2.66 o 
   4   0  30        9.31        7.82      2.51 o 
   5   0  30        4.04        4.86      4.21 o 
  -5   1  30       52.45       57.49      6.74 o 
  -4   1  30       53.98       60.28      6.07 o 
  -3   1  30        1.25        0.44      1.78 o 
  -2   1  30        4.13        6.67      3.42 o 
  -1   1  30       82.43       78.04      6.61 o 
   0   1  30      121.42      120.53      6.72 o 
   1   1  30       80.93       72.59      5.80 o 
   2   1  30        4.44        4.98      2.12 o 
   3   1  30        1.11        1.65      1.89 o 
   4   1  30       54.99       47.15      4.49 o 
   5   1  30       51.91       58.38      5.32 o 
  -5   2  30       10.69       11.37      2.90 o 
  -4   2  30        9.82        8.66      2.60 o 
  -3   2  30       78.52       79.80      5.63 o 
  -2   2  30       13.07       12.11      2.64 o 
  -1   2  30        9.43       14.04      2.87 o 
   0   2  30      272.92      264.64     10.17 o 
   1   2  30        8.59       16.11      2.68 o 
   2   2  30       13.21       14.50      2.76 o 
   3   2  30       78.75       82.11      4.56 o 
   4   2  30        9.69        6.01      2.07 o 
   5   2  30       10.49        8.92      4.44 o 
  -5   3  30        4.79        3.72      2.85 o 
  -4   3  30       66.47       67.99      5.70 o 
  -3   3  30       18.56       22.15      3.62 o 
  -2   3  30      245.24      238.52      9.83 o 
  -1   3  30        2.00        2.90      2.06 o 
   0   3  30       66.49       75.09      6.69 o 
   1   3  30        2.19        3.19      2.21 o 
   2   3  30      244.56      240.21      8.76 o 
   3   3  30       18.23       22.56      2.69 o 
   4   3  30       66.89       62.75      5.28 o 
   5   3  30        4.63        2.25      3.72 o 
  -5   4  30        8.05       10.86      3.29 o 
  -4   4  30       11.28       10.02      3.03 o 
  -3   4  30       17.88       16.45      3.62 o 
  -2   4  30       25.92       26.41      3.77 o 
  -1   4  30       30.55       22.29      3.36 o 
   0   4  30        2.86        5.37      2.30 o 
   1   4  30       32.35       28.11      2.91 o 
   2   4  30       26.16       25.77      2.88 o 
   3   4  30       16.71       19.42      3.21 o 
   4   4  30       11.57        9.43      3.96 o 
   5   4  30        8.10        8.35      4.46 o 
  -4   5  30        2.00       -0.83      2.49 o 
  -3   5  30      148.32      141.11     10.90 o 
  -2   5  30      125.96      130.66      7.22 o 
  -1   5  30       95.02       83.22      5.98 o 
   0   5  30       73.85       83.36      5.91 o 
   1   5  30       92.46       78.90      5.70 o 
   2   5  30      124.24      130.40      5.48 o 
   3   5  30      146.85      163.66      7.81 o 
   4   5  30        1.99        7.38      4.02 o 
  -3   6  30        6.68        6.64      3.18 o 
  -2   6  30        1.16        2.66      2.59 o 
  -1   6  30       74.46       87.25      6.34 o 
   0   6  30       24.20       27.81      5.70 o 
   1   6  30       72.57       88.76      7.23 o 
   2   6  30        1.35        4.02      3.37 o 
   3   6  30        7.09       17.51      4.36 o 
  -2   7  30       53.62       59.35      7.28 o 
  -1   7  30        9.16        7.56      3.27 o 
   0   7  30       30.39       35.09      4.44 o 
   1   7  30        8.90       16.10      4.80 o 
   1   0  31       55.89       54.37      4.59 o 
   2   0  31       65.64       69.10      9.66 o 
   3   0  31       57.41       60.13      5.01 o 
   4   0  31       35.40       35.89      4.19 o 
   5   0  31       38.33       38.89      5.40 o 
  -5   1  31       24.01       36.24      4.47 o 
  -4   1  31        5.41        4.17      2.40 o 
  -3   1  31       19.57       18.07      4.14 o 
  -2   1  31       48.79       47.82      4.50 o 
  -1   1  31       23.43       24.27      3.48 o 
   0   1  31      262.25      236.51      9.45 o 
   1   1  31       26.05       27.54      3.44 o 
   2   1  31       49.34       50.17      5.32 o 
   3   1  31       18.76       18.55      3.00 o 
   4   1  31        5.36        2.78      2.26 o 
   5   1  31       24.21       34.36      4.68 o 
  -5   2  31       39.64       39.99      8.74 o 
  -4   2  31        7.62        6.83      3.42 o 
  -3   2  31        8.46       12.01      2.86 o 
  -2   2  31       13.05       11.26      2.78 o 
  -1   2  31      129.52      139.44      7.04 o 
   0   2  31       52.85       44.87      7.65 o 
   1   2  31      131.05      126.31      5.26 o 
   2   2  31       13.45       15.44      2.41 o 
   3   2  31        7.75       15.02      2.73 o 
   4   2  31        7.66        4.90      2.37 o 
   5   2  31       40.64       37.28      4.60 o 
  -5   3  31       39.78       39.95      4.97 o 
  -4   3  31       12.72        7.01      2.91 o 
  -3   3  31        4.00        3.11      2.45 o 
  -2   3  31       74.15       73.58      5.78 o 
  -1   3  31       95.53      101.33      6.20 o 
   0   3  31       55.15       52.69      4.78 o 
   1   3  31       95.13      113.08      4.91 o 
   2   3  31       74.53       72.87      4.36 o 
   3   3  31        4.12        6.58      1.98 o 
   4   3  31       12.67       15.33      3.11 o 
   5   3  31       39.40       43.91      7.11 o 
  -4   4  31       29.37       26.63      4.12 o 
  -3   4  31        2.56        4.47      3.56 o 
  -2   4  31      119.12      123.33      7.33 o 
  -1   4  31      171.10      166.99     13.65 o 
   0   4  31        4.44        7.62      2.61 o 
   1   4  31      171.80      158.79      7.56 o 
   2   4  31      121.45      136.11      5.58 o 
   3   4  31        2.17        3.44      2.67 o 
   4   4  31       29.14       38.20      6.41 o 
  -3   5  31       63.83       51.72      5.60 o 
  -2   5  31       10.82        8.59      3.05 o 
  -1   5  31        5.76        1.72      2.35 o 
   0   5  31       21.59       24.38      4.96 o 
   1   5  31        6.15       11.51      2.89 o 
   2   5  31       11.31       11.90      2.51 o 
   3   5  31       62.67       71.56      5.59 o 
  -2   6  31       51.17       50.25      5.30 o 
  -1   6  31        0.77        2.27      2.56 o 
   0   6  31      107.42      107.98      6.73 o 
   1   6  31        0.93        6.29      2.67 o 
   2   6  31       51.33       62.35      7.58 o 
   0   7  31       24.81       21.64      4.02 o 
   0   0  32       44.82       34.98      5.63 o 
   1   0  32       84.34       88.25      5.58 o 
   2   0  32       24.89       29.83      4.51 o 
   3   0  32       12.35       15.69      3.16 o 
   4   0  32       31.47       28.36      5.17 o 
   5   0  32       12.54       10.53      3.16 o 
  -5   1  32       26.90       39.56      4.78 o 
  -4   1  32       23.69       25.62      3.88 o 
  -3   1  32       20.90       29.45      3.95 o 
  -2   1  32      104.72      111.38      6.23 o 
  -1   1  32       50.30       59.89      8.18 o 
   0   1  32       28.56       43.22      8.74 o 
   1   1  32       51.79       53.93      4.68 o 
   2   1  32      105.55      105.50      6.04 o 
   3   1  32       20.13       24.63      5.87 o 
   4   1  32       24.20       21.52      3.58 o 
   5   1  32       26.13       38.94      4.71 o 
  -5   2  32        9.42       10.88      3.26 o 
  -4   2  32        0.94        1.03      2.30 o 
  -3   2  32       45.51       43.35      4.69 o 
  -2   2  32       19.16       23.95      3.60 o 
  -1   2  32       82.13       78.38      5.89 o 
   0   2  32       37.99       41.53      5.18 o 
   1   2  32       82.19       83.75      4.47 o 
   2   2  32       18.49       23.89      3.52 o 
   3   2  32       46.35       44.83      3.67 o 
   4   2  32        1.07       -0.72      1.80 o 
   5   2  32        9.31        8.39      3.05 o 
  -4   3  32        0.44        1.59      2.33 o 
  -3   3  32       26.46       27.04      3.93 o 
  -2   3  32       39.91       37.74      4.62 o 
  -1   3  32       46.06       45.85      5.84 o 
   0   3  32      111.28      111.69      6.35 o 
   1   3  32       46.48       55.51      3.90 o 
   2   3  32       38.59       39.86      3.49 o 
   3   3  32       27.57       36.38      3.41 o 
   4   3  32        0.41        1.14      2.18 o 
  -4   4  32       69.31       60.40      5.83 o 
  -3   4  32       59.13       53.31     12.98 o 
  -2   4  32      139.48      142.31      7.61 o 
  -1   4  32        0.09       -0.25      2.35 o 
   0   4  32       85.80       94.85      6.33 o 
   1   4  32        0.05       -1.34      2.16 o 
   2   4  32      138.02      148.21      5.99 o 
   3   4  32       59.47       61.83      5.23 o 
   4   4  32       69.40       76.37      8.79 o 
  -3   5  32       11.50        8.90      3.63 o 
  -2   5  32       18.89       18.03      3.50 o 
  -1   5  32       21.07       23.01      3.93 o 
   0   5  32       62.91       77.58      6.00 o 
   1   5  32       21.13       20.82      3.68 o 
   2   5  32       19.49       26.20      3.13 o 
   3   5  32       11.67       15.88      3.10 o 
  -2   6  32       72.63       90.26      6.90 o 
  -1   6  32        9.36        5.18      3.25 o 
   0   6  32        2.28        2.41      2.62 o 
   1   6  32        9.34       12.71      3.46 o 
   2   6  32       70.87       96.06      9.39 o 
   1   0  33       28.43       17.99      5.99 o 
   2   0  33       72.96       96.32      6.32 o 
   3   0  33        5.43       -0.22      4.09 o 
   4   0  33       83.71       81.95      6.13 o 
  -4   1  33       52.96       66.09      5.74 o 
  -3   1  33       16.70       13.91      3.25 o 
  -2   1  33       46.54       42.86      4.59 o 
  -1   1  33        6.91        6.54      2.70 o 
   0   1  33      502.61      498.63     16.52 o 
   1   1  33        6.24        6.88      2.50 o 
   2   1  33       46.07       45.02      4.64 o 
   3   1  33       16.94       17.70      3.30 o 
   4   1  33       53.23       65.58      5.48 o 
  -4   2  33        2.31       -0.06      2.49 o 
  -3   2  33        7.31        8.90      3.11 o 
  -2   2  33       15.66       18.90      3.53 o 
  -1   2  33       66.60       62.62      5.46 o 
   0   2  33        2.14        4.70      2.44 o 
   1   2  33       65.94       70.96      4.32 o 
   2   2  33       16.74       24.95      4.99 o 
   3   2  33        7.21       11.73      2.42 o 
   4   2  33        2.16       -0.32      1.96 o 
  -4   3  33       10.49       12.52      3.20 o 
  -3   3  33       18.69       18.06      3.66 o 
  -2   3  33       13.41        9.02      3.16 o 
  -1   3  33       39.24       45.31      6.12 o 
   0   3  33        0.83        3.27      2.53 o 
   1   3  33       39.60       39.49      4.45 o 
   2   3  33       14.59       19.04      2.62 o 
   3   3  33       18.96       19.91      2.90 o 
   4   3  33       10.77       13.37      3.19 o 
  -3   4  33       19.60       27.33      4.49 o 
  -2   4  33        3.28        6.21      4.18 o 
  -1   4  33        6.39        8.78      4.54 o 
   0   4  33       10.01       14.41      3.34 o 
   1   4  33        6.75       11.48      2.99 o 
   2   4  33        2.80        2.20      2.08 o 
   3   4  33       19.25       21.94      5.57 o 
  -2   5  33        7.17        2.31      2.80 o 
  -1   5  33        0.43        0.57      2.47 o 
   0   5  33        1.74        7.91      3.07 o 
   1   5  33        0.41        4.06      2.66 o 
   2   5  33        7.79        6.74      2.84 o 
   0   6  33       37.22       31.45      4.45 o 
   0   0  34       34.78       37.97      6.54 o 
   1   0  34        3.98        9.76      2.73 o 
   2   0  34        2.25        2.87      2.52 o 
   3   0  34       13.88       20.85      3.64 o 
   4   0  34        0.20        3.57      2.74 o 
  -4   1  34       27.67       31.41      6.83 o 
  -3   1  34        6.08        3.27      2.71 o 
  -2   1  34       19.59       31.68      4.09 o 
  -1   1  34       18.91       24.53      3.92 o 
   0   1  34       78.79       76.64      5.83 o 
   1   1  34       18.94       20.60      3.71 o 
   2   1  34       19.53       28.78      8.97 o 
   3   1  34        5.96       14.00      3.39 o 
   4   1  34       28.55       29.00      3.49 o 
  -4   2  34       27.91       32.82      4.60 o 
  -3   2  34       15.45       22.06      3.84 o 
  -2   2  34       27.54       24.61      3.78 o 
  -1   2  34        5.60        4.14      2.87 o 
   0   2  34       21.31       36.31      4.27 o 
   1   2  34        5.70        2.14      1.94 o 
   2   2  34       28.41       33.15      3.41 o 
   3   2  34       15.48       19.38      2.88 o 
   4   2  34       28.12       35.42      3.69 o 
  -3   3  34       65.92       65.14      5.96 o 
  -2   3  34       80.40       94.82      6.81 o 
  -1   3  34        6.70        8.40      2.97 o 
   0   3  34       11.57        7.49      2.89 o 
   1   3  34        7.10        1.98      2.41 o 
   2   3  34       79.82       76.18      4.82 o 
   3   3  34       66.72       69.67      4.68 o 
  -3   4  34        3.61        3.50      3.25 o 
  -2   4  34       11.95        7.64      4.63 o 
  -1   4  34       36.79       42.54      5.35 o 
   0   4  34      120.30      120.10      7.03 o 
   1   4  34       37.08       32.36      4.24 o 
   2   4  34       11.75       10.08      2.52 o 
   3   4  34        3.68        6.33      2.66 o 
  -1   5  34       14.58       18.58      4.01 o 
   0   5  34        6.27        4.34      4.38 o 
   1   5  34       14.68       17.92      3.70 o 
   1   0  35        0.38       -1.08      2.50 o 
   2   0  35        7.45        8.11      2.88 o 
   3   0  35       49.85       43.64      4.85 o 
  -3   1  35       17.51       22.49      3.88 o 
  -2   1  35        2.27       -0.80      2.43 o 
  -1   1  35       18.91       21.92      3.90 o 
   0   1  35       11.97       16.91      3.45 o 
   1   1  35       18.68       19.11      3.55 o 
   2   1  35        2.24        1.87      2.49 o 
   3   1  35       17.11       24.78      3.84 o 
  -3   2  35       20.22       18.95      6.04 o 
  -2   2  35       41.27       55.35      5.48 o 
  -1   2  35      109.94      119.20      7.26 o 
   0   2  35      112.14      121.49      6.97 o 
   1   2  35      109.40      102.47      7.87 o 
   2   2  35       41.74       54.23      5.03 o 
   3   2  35       19.62       24.67      7.66 o 
  -3   3  35       36.88       34.00      4.69 o 
  -2   3  35       17.59       14.01      3.82 o 
  -1   3  35      117.90      143.44      8.44 o 
   0   3  35       55.74       63.54      5.67 o 
   1   3  35      117.94      141.44      7.63 o 
   2   3  35       17.10       16.61      2.84 o 
   3   3  35       35.87       35.33      3.69 o 
  -2   4  35        2.27        1.05      3.07 o 
  -1   4  35       93.77      117.91      7.59 o 
   0   4  35       23.77       29.84      4.37 o 
   1   4  35       91.60      110.56      6.97 o 
   2   4  35        2.43        1.97      2.72 o 
   0   0  36       19.67       12.18      5.23 o 
   1   0  36       56.38       48.56      7.68 o 
   2   0  36       13.37       10.36      3.24 o 
   3   0  36        4.59        9.04      8.62 o 
  -3   1  36        0.12        0.70      3.45 o 
  -2   1  36       43.12       42.10      4.91 o 
  -1   1  36       10.16       10.00      3.39 o 
   0   1  36        3.48        2.36      2.34 o 
   1   1  36       10.18       11.42      3.08 o 
   2   1  36       43.55       40.66      4.67 o 
   3   1  36        0.09        3.92      5.03 o 
  -2   2  36        6.75       10.37      3.41 o 
  -1   2  36       15.37       19.17      4.06 o 
   0   2  36       19.33       20.56      3.75 o 
   1   2  36       15.22       14.36      3.29 o 
   2   2  36        6.66        8.68      2.46 o 
  -2   3  36       26.51       35.61      6.19 o 
  -1   3  36        2.07        5.57      3.09 o 
   0   3  36        0.41       -0.72      4.08 o 
   1   3  36        2.42        4.64      2.85 o 
   2   3  36       26.37       30.09      3.52 o 
   0   4  36       77.77       84.67     14.96 o 
   1   0  37       75.01       79.77      6.48 o 
   2   0  37       13.68       12.56      3.49 o 
  -2   1  37        3.76        3.47      2.76 o 
  -1   1  37       29.14       36.07      5.92 o 
   0   1  37       37.30       31.67      4.45 o 
   1   1  37       27.36       29.76      4.41 o 
   2   1  37        3.79        4.72      2.83 o 
  -1   2  37       32.80       42.01      5.25 o 
   0   2  37       59.99       63.78      5.88 o 
   1   2  37       33.72       35.16      4.63 o 
   0   3  37       10.79        8.99      3.31 o 
   0   0  38       17.30       13.08      5.40 o 
   1   0  38        0.96        4.97      3.02 o 
   0   1  38       26.33       20.51      4.11 o 
                                                 
